# Supplementary material for: Using structural equation modelling to jointly estimate maternal and fetal effects on birthweight in the UK Biobank
Source: Int J Epidemiol. 2018 Feb 13;47(4):1229–41. doi: 10.1093/ije/dyy015 (PMC6124616; doi:10.1093/ije/dyy015)
Supplement: Supplementary Data [file dyy015_supp.zip]

Archive with 3 entries (2 files):
- dyy015-suppl_data/
- dyy015-suppl_data/ije-2017-07-0762-File008.docx
- dyy015-suppl_data/ije-2017-07-0762-File009.xlsx
