# Supplementary material for: Using structural equation modelling to jointly estimate maternal and fetal effects on birthweight in the UK Biobank
Source: Int J Epidemiol. 2018 Feb 13;47(4):1229–41. doi: 10.1093/ije/dyy015 (PMC6124616; doi:10.1093/ije/dyy015)
Supplement: Supplementary Data [file dyy015_supp.zip › dyy015-suppl_data/ije-2017-07-0762-File009.xlsx]

## Sheet: STable1
Supplementary Table 1: Bias and power to detect a significant SNP effect (P<0.05) using both the structural equation model (SEM) and a linear model with varying maternal and fetal effect sizes and minor allele frequencies. Results include simulations with complete data on all individuals and combinations of missing data for the individual's own birthweight or the birthweight of their offspring
Simulated parameters							Bias - Linear model - Fetal effect					Bias - SEM - Fetal effect					Bias - Linear model - Maternal effect					Bias - SEM - Maternal effect					Power - Fetal effect			Power - Maternal effect				Mean difference between Wald and LRT P-values
Allele Frequency	Fetal Effect	Maternal Effect	Number of individuals with both maternal and offspring birth weight	Number of individuals with maternal birth weight only	Number of individuals with offspring birth weight only	Number of simulations completed	Mean of Beta	Mean of SE	Bias	Lower 95% CI limit of bias	Upper 95% CI limit of bias	Mean of Beta	Mean of SE	Bias	Lower 95% CI limit of bias	Upper 95% CI limit of bias	Mean of Beta	Mean of SE	Bias	Lower 95% CI limit of bias	Upper 95% CI limit of bias	Mean of Beta	Mean of SE	Bias	Lower 95% CI limit of bias	Upper 95% CI limit of bias	SEM - Wald test	SEM - LRT	Linear model	SEM - Wald test	SEM - LRT	Linear model	2DF - LRT	Fetal effect	Maternal effect
0.01	-0.02	-0.0141421	30000	0	0	9999	-0.0271097	0.00577562	-0.00710967	-0.00722511	-0.00699424	-0.0200592	0.0077005	-5.92078e-05	-0.000211627	9.32114e-05	-0.0241305	0.00577624	-0.0099884	-0.0101017	-0.00987507	-0.0141009	0.00770112	4.12009e-05	-0.000109096	0.000191497	0.738874	0.738874	0.9958	0.452145	0.452245	0.985999	0.9991	-4.01559e-06	-4.01537e-06
0.01	-0.02	-0.01	30000	0	0	9985	-0.025042	0.00577595	-0.00504198	-0.00515747	-0.00492649	-0.0200609	0.00770112	-6.08763e-05	-0.000213335	9.15824e-05	-0.0199927	0.00577678	-0.00999266	-0.010106	-0.00987932	-0.00996222	0.00770196	3.77846e-05	-0.000112505	0.000188074	0.739309	0.739209	0.990386	0.252479	0.252379	0.9336	0.994992	-3.50078e-06	-4.18652e-06
0.01	-0.02	0	30000	0	0	9941	-0.0200441	0.00577624	-4.40685e-05	-0.000159734	7.15966e-05	-0.0200629	0.00770183	-6.29341e-05	-0.000215768	8.98998e-05	-0.00999373	0.00577736	-0.00999373	-0.0101074	-0.00988008	3.77356e-05	0.00770293	3.77356e-05	-0.000113072	0.000188543	0.740771	0.740871	0.930892	0.0482849	0.0482849	0.411226	0.900714	-3.91703e-06	-3.75458e-06
0.01	-0.02	0.01	30000	0	0	10000	-0.0150396	0.00577707	0.00496038	0.00484498	0.00507578	-0.0200603	0.00770301	-6.03445e-05	-0.000212717	9.20278e-05	1.12802e-05	0.00577792	-0.00998872	-0.0101021	-0.00987537	0.0100414	0.00770386	4.14492e-05	-0.000108859	0.000191758	0.7407	0.7405	0.7408	0.2576	0.2574	0.0479	0.6673	-3.75909e-06	-4.01089e-06
0.01	-0.02	0.0141421	30000	0	0	9997	-0.0129678	0.00577724	0.00703219	0.00691669	0.00714769	-0.0200593	0.00770321	-5.92579e-05	-0.000211763	9.32472e-05	0.00415328	0.00577787	-0.00998886	-0.0101022	-0.00987548	0.0141829	0.00770383	4.07727e-05	-0.000109596	0.000191141	0.740822	0.740822	0.615585	0.447534	0.447334	0.113034	0.641592	-3.71484e-06	-5.21141e-06
0.01	-0.0141421	-0.0141421	30000	0	0	9974	-0.0212559	0.00577644	-0.0071138	-0.00722938	-0.00699822	-0.0142052	0.00770172	-6.30303e-05	-0.000215586	8.95258e-05	-0.0212041	0.00577662	-0.00706201	-0.00717539	-0.00694862	-0.0141016	0.0077019	4.05744e-05	-0.000109774	0.000190922	0.44987	0.44997	0.951875	0.451975	0.451975	0.95779	0.989974	-5.40975e-06	-4.71276e-06
0.01	-0.0141421	-0.01	30000	0	0	9949	-0.0191773	0.00577673	-0.0050352	-0.00515093	-0.00491947	-0.0141961	0.00770227	-5.39785e-05	-0.000206731	9.87739e-05	-0.0170605	0.00577711	-0.0070605	-0.00717411	-0.00694689	-0.00996245	0.00770266	3.75523e-05	-0.000113066	0.000188171	0.448588	0.448688	0.909539	0.253292	0.253392	0.836466	0.948538	-4.62941e-06	-4.2462e-06
0.01	-0.0141421	0	30000	0	0	9982	-0.014182	0.0057772	-3.98252e-05	-0.000155269	7.5619e-05	-0.0142076	0.00770313	-6.54661e-05	-0.000217814	8.68817e-05	-0.00705252	0.0057778	-0.00705252	-0.00716581	-0.00693923	5.12785e-05	0.00770372	5.12785e-05	-9.88938e-05	0.000201451	0.449709	0.449609	0.69455	0.0473853	0.0474855	0.232519	0.615608	-5.26277e-06	-3.34442e-06
0.01	-0.0141421	0.01	30000	0	0	9999	-0.00918152	0.00577748	0.00496062	0.0048452	0.00507604	-0.0142024	0.00770354	-6.02332e-05	-0.000212581	9.21149e-05	0.00294051	0.00577789	-0.00705949	-0.00717271	-0.00694626	0.0100417	0.00770394	4.16946e-05	-0.000108442	0.000191831	0.449845	0.449845	0.355036	0.257126	0.257026	0.0810081	0.359836	-4.81024e-06	-4.68466e-06
0.01	-0.0141421	0.0141421	30000	0	0	9999	-0.007111	0.00577758	0.00703113	0.00691564	0.00714662	-0.014203	0.00770364	-6.09143e-05	-0.000213353	9.15242e-05	0.00708257	0.00577778	-0.00705957	-0.00717279	-0.00694634	0.0141841	0.00770384	4.19592e-05	-0.000108196	0.000192114	0.450645	0.450445	0.236924	0.447645	0.447645	0.232623	0.419242	-4.24871e-06	-4.58457e-06
0.01	0	-0.0141421	30000	0	0	9990	-0.00710962	0.00577758	-0.00710962	-0.00722517	-0.00699407	-5.81235e-05	0.00770348	-5.81235e-05	-0.000210589	9.43424e-05	-0.014132	0.00577732	1.00877e-05	-0.000103066	0.000123241	-0.014103	0.00770323	3.91451e-05	-0.000110906	0.000189196	0.0536537	0.0536537	0.237337	0.452252	0.452252	0.683383	0.614214	-2.48589e-06	-4.82884e-06
0.01	0	-0.01	30000	0	0	9999	-0.0050393	0.00577765	-0.0050393	-0.00515472	-0.00492388	-5.93601e-05	0.00770368	-5.93601e-05	-0.000211646	9.29256e-05	-0.00998956	0.00577761	1.04379e-05	-0.000102608	0.000123483	-0.00995988	0.00770364	4.01179e-05	-0.000109776	0.000190011	0.0540054	0.0541054	0.146615	0.253725	0.253625	0.410841	0.343434	-3.10404e-06	-4.57053e-06
0.01	0	0	30000	0	0	10000	-3.94588e-05	0.00577772	-3.94588e-05	-0.000154804	7.58865e-05	-6.04884e-05	0.00770386	-6.04884e-05	-0.000212683	9.17065e-05	1.18086e-05	0.00577791	1.18086e-05	-0.000101263	0.00012488	4.20505e-05	0.00770404	4.20505e-05	-0.000107852	0.000191953	0.0537	0.0537	0.0557	0.0473	0.0472	0.0474	0.0506	-3.85531e-06	-4.12913e-06
0.01	0	0.01	30000	0	0	10000	0.00496038	0.00577765	0.00496038	0.00484497	0.00507579	-6.06973e-05	0.00770367	-6.06973e-05	-0.000212977	9.15827e-05	0.0100118	0.00577762	1.18073e-05	-0.000101259	0.000124873	0.0100422	0.00770363	4.21525e-05	-0.000107762	0.000192067	0.0533	0.0533	0.1413	0.2568	0.2568	0.4102	0.3418	-3.49803e-06	-5.1404e-06
0.01	0	0.0141421	30000	0	0	10000	0.00703138	0.00577758	0.00703138	0.0069159	0.00714686	-6.07869e-05	0.00770345	-6.07869e-05	-0.000213152	9.15784e-05	0.0141539	0.00577733	1.18061e-05	-0.000101254	0.000124867	0.0141843	0.00770321	4.2199e-05	-0.000107728	0.000192126	0.0538	0.0539	0.2281	0.4476	0.4476	0.6853	0.6128	-3.93811e-06	-5.71617e-06
0.01	0.0141421	-0.0141421	30000	0	0	10000	0.00703185	0.00577758	-0.00711029	-0.00722576	-0.00699482	0.0140817	0.00770364	-6.04083e-05	-0.000212813	9.19967e-05	-0.00705889	0.00577776	0.00708324	0.00697005	0.00719644	-0.0140998	0.00770382	4.23787e-05	-0.000107732	0.000192489	0.4519	0.4518	0.229	0.4523	0.4525	0.2334	0.4132	-4.7637e-06	-4.31308e-06
0.01	0.0141421	-0.01	30000	0	0	10000	0.00910284	0.00577749	-0.00503929	-0.00515469	-0.00492389	0.0140816	0.00770356	-6.05076e-05	-0.000212821	9.18056e-05	-0.00291675	0.00577788	0.00708325	0.00697005	0.00719644	-0.00995757	0.00770395	4.24326e-05	-0.000107656	0.000192521	0.4514	0.4515	0.3471	0.2525	0.2529	0.0804	0.3565	-4.42143e-06	-3.87706e-06
0.01	0.0141421	0	30000	0	0	10000	0.0141027	0.00577715	-3.94544e-05	-0.000154788	7.58794e-05	0.0140814	0.00770307	-6.07219e-05	-0.000212935	9.14907e-05	0.00708324	0.00577776	0.00708324	0.00697005	0.00719644	4.25388e-05	0.00770367	4.25388e-05	-0.000107517	0.000192595	0.4506	0.4508	0.6853	0.0465	0.0465	0.2318	0.6083	-4.15515e-06	-3.51601e-06
0.01	0.0141421	0.01	30000	0	0	9992	0.0191024	0.00577665	0.00496022	0.00484481	0.00507562	0.0140815	0.00770217	-6.06756e-05	-0.000213002	9.16507e-05	0.0170825	0.00577704	0.00708251	0.00696927	0.00719576	0.0100418	0.00770256	4.17827e-05	-0.000108368	0.000191934	0.45036	0.45046	0.907326	0.258006	0.257906	0.839371	0.952862	-4.31561e-06	-4.55745e-06
0.01	0.0141421	0.0141421	30000	0	0	9999	0.0211729	0.00577642	0.00703079	0.00691533	0.00714625	0.0140804	0.00770171	-6.16936e-05	-0.000214065	9.06777e-05	0.0212252	0.00577659	0.00708305	0.00696987	0.00719624	0.014185	0.00770189	4.28347e-05	-0.000107239	0.000192909	0.449545	0.449545	0.951095	0.450245	0.450245	0.957296	0.989799	-5.09739e-06	-3.55843e-06
0.01	0.02	-0.0141421	30000	0	0	10000	0.0128897	0.00577725	-0.00711029	-0.00722575	-0.00699482	0.0199395	0.00770324	-6.05117e-05	-0.000212949	9.19257e-05	-0.00412981	0.00577785	0.0100123	0.009899	0.0101257	-0.0140996	0.00770385	4.2583e-05	-0.0001077	0.000192867	0.7383	0.7383	0.6086	0.4527	0.4526	0.1083	0.6429	-3.7289e-06	-4.1869e-06
0.01	0.02	-0.01	30000	0	0	10000	0.0149607	0.00577708	-0.00503929	-0.00515468	-0.00492389	0.0199394	0.007703	-6.05982e-05	-0.000212941	9.1745e-05	1.23295e-05	0.0057779	0.0100123	0.009899	0.0101257	-0.00995737	0.00770382	4.26254e-05	-0.000107633	0.000192884	0.7375	0.7377	0.7338	0.2534	0.2533	0.0475	0.6692	-4.05069e-06	-5.3235e-06
0.01	0.02	0	30000	0	0	9995	0.0199614	0.00577665	-3.85773e-05	-0.000153942	7.67869e-05	0.0199392	0.00770232	-6.08272e-05	-0.000213132	9.14775e-05	0.0100141	0.00577769	0.0100141	0.00990073	0.0101274	4.45012e-05	0.00770337	4.45012e-05	-0.000105782	0.000194785	0.737269	0.737169	0.929465	0.0471236	0.0471236	0.412306	0.898849	-4.11913e-06	-3.51315e-06
0.01	0.02	0.01	30000	0	0	10000	0.0249604	0.00577592	0.00496039	0.00484501	0.00507577	0.019939	0.00770108	-6.10289e-05	-0.000213329	9.12717e-05	0.0200123	0.00577674	0.0100123	0.00989902	0.0101256	0.0100428	0.0077019	4.28382e-05	-0.000107372	0.000193049	0.7384	0.7383	0.9897	0.2585	0.2584	0.9326	0.996	-3.97174e-06	-4.62225e-06
0.01	0.02	0.0141421	30000	0	0	10000	0.0270314	0.0057756	0.0070314	0.00691596	0.00714684	0.0199389	0.00770048	-6.1111e-05	-0.000213488	9.12661e-05	0.0241545	0.00577621	0.0100123	0.00989903	0.0101256	0.014185	0.0077011	4.28748e-05	-0.00010734	0.00019309	0.7378	0.7378	0.9965	0.4505	0.4505	0.9884	0.9994	-3.89137e-06	-4.54317e-06
0.1	-0.02	-0.0141421	30000	0	0	10000	-0.0271188	0.0057714	-0.00711884	-0.00723202	-0.00700566	-0.0200549	0.00769488	-5.4907e-05	-0.000204959	9.51455e-05	-0.0241553	0.00577201	-0.0100132	-0.0101275	-0.00989889	-0.0141279	0.00769549	1.42806e-05	-0.00013689	0.000165452	0.7391	0.7391	0.9975	0.4521	0.4521	0.9867	0.9997	-3.76312e-06	-4.65847e-06
0.1	-0.02	-0.01	30000	0	0	10000	-0.0250481	0.00577171	-0.00504807	-0.00516126	-0.00493489	-0.0200553	0.00769548	-5.5305e-05	-0.000205375	9.47647e-05	-0.0200132	0.00577254	-0.0100132	-0.0101275	-0.00989888	-0.00998552	0.0076963	1.4483e-05	-0.000136708	0.000165674	0.739	0.739	0.9929	0.2539	0.2538	0.9328	0.9973	-3.80359e-06	-4.11821e-06
0.1	-0.02	0	30000	0	0	10000	-0.0200488	0.00577236	-4.87901e-05	-0.000161996	6.44162e-05	-0.0200563	0.00769663	-5.62602e-05	-0.000206373	9.38525e-05	-0.0100132	0.0057734	-0.0100132	-0.0101275	-0.00989886	1.49588e-05	0.00769767	1.49588e-05	-0.000136272	0.000166189	0.7387	0.7386	0.9331	0.0511	0.051	0.4099	0.9018	-3.72706e-06	-2.84373e-06
0.1	-0.02	0.01	30000	0	0	10000	-0.0150495	0.00577287	0.0049505	0.00483727	0.00506373	-0.0200572	0.0076974	-5.72102e-05	-0.000207368	9.29477e-05	-1.31791e-05	0.00577369	-0.0100132	-0.0101275	-0.00989886	0.0100154	0.00769823	1.5434e-05	-0.000135822	0.00016669	0.7391	0.7391	0.7376	0.2546	0.2546	0.0542	0.6715	-3.71223e-06	-4.30103e-06
0.1	-0.02	0.0141421	30000	0	0	10000	-0.0129787	0.00577303	0.00702127	0.00690803	0.00713451	-0.0200576	0.00769761	-5.75984e-05	-0.000207776	9.25789e-05	0.00412896	0.00577364	-0.0100132	-0.0101275	-0.00989886	0.0141578	0.00769822	1.56265e-05	-0.000135636	0.000166889	0.7387	0.7387	0.611	0.4503	0.4502	0.1114	0.6424	-3.68406e-06	-4.58628e-06
0.1	-0.0141421	-0.0141421	30000	0	0	10000	-0.021261	0.00577222	-0.00711885	-0.00723204	-0.00700566	-0.0141973	0.00769611	-5.51224e-05	-0.000205193	9.4948e-05	-0.0212261	0.00577239	-0.00708396	-0.00719825	-0.00696966	-0.0141275	0.00769628	1.46793e-05	-0.000136498	0.000165857	0.453	0.4529	0.9574	0.4519	0.4519	0.9545	0.9909	-4.77119e-06	-4.20858e-06
0.1	-0.0141421	-0.01	30000	0	0	10000	-0.0191902	0.00577246	-0.00504808	-0.00516128	-0.00493488	-0.0141976	0.00769658	-5.55131e-05	-0.000205598	9.45722e-05	-0.017084	0.00577285	-0.00708396	-0.00719826	-0.00696966	-0.00998512	0.00769697	1.48757e-05	-0.00013632	0.000166071	0.4524	0.4524	0.9132	0.2536	0.2536	0.8385	0.9532	-4.64977e-06	-3.67185e-06
0.1	-0.0141421	0	30000	0	0	10000	-0.0141909	0.00577294	-4.8795e-05	-0.000162012	6.44225e-05	-0.0141986	0.00769745	-5.64646e-05	-0.000206587	9.36581e-05	-0.00708396	0.00577355	-0.00708396	-0.00719827	-0.00696964	1.53474e-05	0.00769806	1.53474e-05	-0.000135881	0.000166576	0.4524	0.4524	0.6883	0.0512	0.0512	0.2327	0.6119	-4.35225e-06	-2.53884e-06
0.1	-0.0141421	0.01	30000	0	0	10000	-0.00919164	0.00577327	0.00495049	0.00483725	0.00506373	-0.0141995	0.00769793	-5.74083e-05	-0.000207571	9.27542e-05	0.00291604	0.00577367	-0.00708396	-0.00719828	-0.00696964	0.0100158	0.00769833	1.58195e-05	-0.000135429	0.000167068	0.4524	0.4524	0.3591	0.2545	0.2545	0.0824	0.3655	-4.4664e-06	-4.40805e-06
0.1	-0.0141421	0.0141421	30000	0	0	10000	-0.00712087	0.00577337	0.00702127	0.00690802	0.00713452	-0.0141999	0.00769803	-5.77911e-05	-0.000207971	9.23884e-05	0.00705818	0.00577355	-0.00708396	-0.00719827	-0.00696964	0.0141581	0.0076982	1.60089e-05	-0.000135244	0.000167262	0.4526	0.4526	0.2373	0.4503	0.4503	0.2342	0.4214	-4.15168e-06	-4.41833e-06
0.1	0	-0.0141421	30000	0	0	10000	-0.00711886	0.00577337	-0.00711886	-0.00723207	-0.00700564	-5.56061e-05	0.00769788	-5.56061e-05	-0.0002057	9.4488e-05	-0.0141543	0.00577311	-1.21913e-05	-0.0001265	0.000102118	-0.0141265	0.00769762	1.56197e-05	-0.000135575	0.000166814	0.0494	0.0494	0.2381	0.4513	0.4513	0.6853	0.6129	-2.81639e-06	-4.14782e-06
0.1	0	-0.01	30000	0	0	10000	-0.00504809	0.00577345	-0.00504809	-0.00516131	-0.00493487	-5.59963e-05	0.00769807	-5.59963e-05	-0.0002061	9.41071e-05	-0.0100122	0.0057734	-1.21913e-05	-0.000126506	0.000102123	-0.00998419	0.00769803	1.58113e-05	-0.000135396	0.000167018	0.0492	0.0492	0.1424	0.2531	0.253	0.4083	0.3391	-2.46513e-06	-4.03042e-06
0.1	0	0	30000	0	0	10000	-4.87998e-05	0.00577352	-4.87998e-05	-0.000162029	6.44288e-05	-5.69449e-05	0.00769827	-5.69449e-05	-0.000207073	9.31827e-05	-1.21913e-05	0.00577369	-1.21913e-05	-0.000126512	0.000102129	1.62886e-05	0.00769844	1.62886e-05	-0.000134938	0.000167516	0.0493	0.0493	0.05	0.0515	0.0515	0.0544	0.0506	-2.6271e-06	-2.74832e-06
0.1	0	0.01	30000	0	0	10000	0.00495049	0.00577344	0.00495049	0.00483725	0.00506374	-5.7881e-05	0.00769808	-5.7881e-05	-0.000208035	9.22731e-05	0.00998781	0.0057734	-1.21913e-05	-0.000126506	0.000102123	0.0100168	0.00769803	1.6753e-05	-0.00013448	0.000167986	0.0489	0.0489	0.1401	0.2543	0.2543	0.4118	0.3425	-2.60474e-06	-4.46944e-06
0.1	0	0.0141421	30000	0	0	10000	0.00702127	0.00577337	0.00702127	0.00690802	0.00713452	-5.82709e-05	0.00769788	-5.82709e-05	-0.000208437	9.18948e-05	0.0141299	0.00577311	-1.21913e-05	-0.0001265	0.000102118	0.0141591	0.00769763	1.69504e-05	-0.000134282	0.000168182	0.0489	0.0488	0.2306	0.4511	0.4509	0.6891	0.6113	-2.40303e-06	-4.4501e-06
0.1	0.0141421	-0.0141421	30000	0	0	10000	0.00702328	0.00577337	-0.00711886	-0.00723207	-0.00700564	0.0140861	0.00769803	-5.60702e-05	-0.000206161	9.40207e-05	-0.00708256	0.00577354	0.00705957	0.00694524	0.00717391	-0.0141256	0.0076982	1.65508e-05	-0.000134664	0.000167766	0.4505	0.4505	0.2306	0.4526	0.4526	0.2333	0.4179	-4.22285e-06	-4.2723e-06
0.1	0.0141421	-0.01	30000	0	0	10000	0.00909405	0.00577328	-0.00504809	-0.0051613	-0.00493487	0.0140857	0.00769794	-5.64634e-05	-0.000206558	9.36312e-05	-0.00294043	0.00577366	0.00705957	0.00694524	0.00717391	-0.00998326	0.00769833	1.67443e-05	-0.000134478	0.000167966	0.4504	0.4504	0.3528	0.2533	0.2533	0.0831	0.359	-4.43232e-06	-3.88694e-06
0.1	0.0141421	0	30000	0	0	10000	0.0140933	0.00577294	-4.8795e-05	-0.000162012	6.44225e-05	0.0140847	0.00769745	-5.74048e-05	-0.00020751	9.27009e-05	0.00705957	0.00577354	0.00705957	0.00694524	0.00717391	1.72139e-05	0.00769806	1.72139e-05	-0.000134015	0.000168443	0.4502	0.4502	0.6836	0.0521	0.0521	0.2342	0.6106	-4.18602e-06	-2.57274e-06
0.1	0.0141421	0.01	30000	0	0	10000	0.0190926	0.00577246	0.0049505	0.00483728	0.00506372	0.0140838	0.00769657	-5.8338e-05	-0.000208457	9.17808e-05	0.0170596	0.00577285	0.00705957	0.00694526	0.00717389	0.0100177	0.00769696	1.76723e-05	-0.000133549	0.000168894	0.4498	0.4498	0.9109	0.2558	0.2558	0.8382	0.9527	-4.56353e-06	-4.26883e-06
0.1	0.0141421	0.0141421	30000	0	0	10000	0.0211634	0.00577222	0.00702128	0.00690805	0.00713451	0.0140834	0.0076961	-5.87191e-05	-0.000208844	9.14058e-05	0.0212017	0.00577239	0.00705957	0.00694526	0.00717389	0.01416	0.00769628	1.78586e-05	-0.000133356	0.000169073	0.4497	0.4497	0.956	0.4512	0.4512	0.9535	0.99	-4.439e-06	-4.23228e-06
0.1	0.02	-0.0141421	30000	0	0	10000	0.0128811	0.00577304	-0.00711886	-0.00723207	-0.00700565	0.0199437	0.00769761	-5.62567e-05	-0.000206338	9.38248e-05	-0.00415334	0.00577364	0.0099888	0.00987445	0.0101031	-0.0141252	0.00769821	1.69274e-05	-0.000134298	0.000168152	0.7326	0.7326	0.606	0.4524	0.4524	0.1141	0.6351	-3.66439e-06	-4.40742e-06
0.1	0.02	-0.01	30000	0	0	10000	0.0149519	0.00577287	-0.00504808	-0.00516129	-0.00493487	0.0199434	0.0076974	-5.66457e-05	-0.000206729	9.34375e-05	-1.12035e-05	0.00577369	0.0099888	0.00987445	0.0101031	-0.00998288	0.00769822	1.7124e-05	-0.000134105	0.000168353	0.7333	0.7333	0.7307	0.2532	0.2532	0.0548	0.6668	-3.56409e-06	-3.7743e-06
0.1	0.02	0	30000	0	0	10000	0.0199512	0.00577236	-4.87901e-05	-0.000161996	6.44162e-05	0.0199424	0.00769663	-5.75884e-05	-0.000207677	9.25001e-05	0.0099888	0.0057734	0.0099888	0.00987446	0.0101031	1.75879e-05	0.00769767	1.75879e-05	-0.000133642	0.000168818	0.7337	0.7337	0.9325	0.0523	0.0523	0.413	0.8996	-3.75007e-06	-2.78385e-06
0.1	0.02	0.01	30000	0	0	10000	0.0249505	0.00577171	0.00495051	0.0048373	0.00506372	0.0199415	0.00769547	-5.85145e-05	-0.000208611	9.15817e-05	0.0199888	0.00577253	0.0099888	0.00987447	0.0101031	0.0100181	0.0076963	1.80512e-05	-0.000133167	0.000169269	0.7339	0.7339	0.9912	0.2565	0.2564	0.9301	0.9958	-3.69171e-06	-3.96797e-06
0.1	0.02	0.0141421	30000	0	0	10000	0.0270213	0.0057714	0.00702129	0.00690807	0.0071345	0.0199411	0.00769488	-5.89e-05	-0.000209	9.12001e-05	0.0241309	0.00577201	0.0099888	0.00987448	0.0101031	0.0141604	0.00769549	1.82421e-05	-0.000132967	0.000169451	0.7336	0.7335	0.9972	0.4509	0.4509	0.9848	0.9995	-3.77318e-06	-4.35503e-06
0.5	-0.02	-0.0141421	30000	0	0	10000	-0.0270459	0.00577125	-0.0070459	-0.00715728	-0.00693452	-0.0199164	0.00769467	8.35797e-05	-6.64501e-05	0.000233609	-0.0242172	0.00577185	-0.010075	-0.0101886	-0.00996142	-0.0142589	0.00769528	-0.000116799	-0.000269028	3.54311e-05	0.7378	0.7378	0.997	0.4559	0.4558	0.987	0.9996	-3.69774e-06	-4.53897e-06
0.5	-0.02	-0.01	30000	0	0	10000	-0.0249748	0.00577156	-0.00497484	-0.00508622	-0.00486345	-0.0199164	0.00769526	8.35766e-05	-6.64675e-05	0.000233621	-0.020075	0.00577238	-0.010075	-0.0101886	-0.00996142	-0.0101168	0.00769609	-0.000116809	-0.000269055	3.54365e-05	0.7374	0.7374	0.9924	0.2607	0.2607	0.9367	0.9965	-3.62557e-06	-4.27674e-06
0.5	-0.02	0	30000	0	0	10000	-0.0199749	0.00577221	2.51402e-05	-8.62634e-05	0.000136544	-0.0199164	0.00769642	8.35617e-05	-6.65087e-05	0.000233632	-0.010075	0.00577325	-0.010075	-0.0101887	-0.00996143	-0.000116822	0.00769746	-0.000116822	-0.000269094	3.54493e-05	0.7378	0.7378	0.9348	0.0517	0.0517	0.4162	0.9079	-3.57426e-06	-2.78216e-06
0.5	-0.02	0.01	30000	0	0	10000	-0.0149749	0.00577271	0.00502512	0.0049137	0.00513653	-0.0199165	0.00769718	8.35316e-05	-6.65538e-05	0.000233617	-7.50554e-05	0.00577353	-0.0100751	-0.0101887	-0.00996143	0.00988319	0.00769801	-0.000116812	-0.000269093	3.5469e-05	0.738	0.738	0.7385	0.2495	0.2495	0.0514	0.6699	-3.696e-06	-4.44679e-06
0.5	-0.02	0.0141421	30000	0	0	10000	-0.0129038	0.00577287	0.00709618	0.00698476	0.0072076	-0.0199165	0.00769739	8.35071e-05	-6.65812e-05	0.000233596	0.00406708	0.00577349	-0.0100751	-0.0101887	-0.00996143	0.0140253	0.007698	-0.000116789	-0.000269069	3.54912e-05	0.7379	0.7379	0.6104	0.4452	0.4452	0.1099	0.6367	-3.80688e-06	-4.81e-06
0.5	-0.0141421	-0.0141421	30000	0	0	10000	-0.021188	0.00577206	-0.0070459	-0.00715729	-0.0069345	-0.0140586	0.00769589	8.35659e-05	-6.64889e-05	0.000233621	-0.0212882	0.00577223	-0.00714606	-0.00725967	-0.00703246	-0.0142589	0.00769606	-0.000116771	-0.000269022	3.548e-05	0.4478	0.4478	0.9585	0.4558	0.4557	0.9583	0.9916	-4.42557e-06	-4.55567e-06
0.5	-0.0141421	-0.01	30000	0	0	10000	-0.019117	0.00577231	-0.00497484	-0.00508624	-0.00486344	-0.0140586	0.00769637	8.35615e-05	-6.65052e-05	0.000233628	-0.0171461	0.00577269	-0.00714608	-0.00725969	-0.00703246	-0.0101168	0.00769675	-0.000116779	-0.000269044	3.54852e-05	0.4484	0.4484	0.9145	0.2609	0.2609	0.8462	0.9597	-4.43852e-06	-4.16731e-06
0.5	-0.0141421	0	30000	0	0	10000	-0.014117	0.00577278	2.51406e-05	-8.62743e-05	0.000136556	-0.0140586	0.00769723	8.35434e-05	-6.65443e-05	0.000233631	-0.00714609	0.00577339	-0.00714609	-0.00725972	-0.00703246	-0.000116787	0.00769784	-0.000116787	-0.000269072	3.54978e-05	0.4492	0.4491	0.6904	0.052	0.052	0.2375	0.6114	-4.51166e-06	-2.88061e-06
0.5	-0.0141421	0.01	30000	0	0	10000	-0.00911702	0.00577312	0.00502512	0.0049137	0.00513654	-0.0140586	0.00769772	8.35058e-05	-6.65914e-05	0.000233603	0.00285391	0.00577351	-0.00714609	-0.00725972	-0.00703246	0.00988324	0.00769811	-0.000116761	-0.00026905	3.55273e-05	0.4495	0.4494	0.3473	0.2496	0.2496	0.0771	0.353	-4.68645e-06	-4.68749e-06
0.5	-0.0141421	0.0141421	30000	0	0	10000	-0.00704596	0.00577321	0.00709618	0.00698475	0.0072076	-0.0140587	0.0076978	8.34741e-05	-6.66238e-05	0.000233572	0.00699604	0.00577339	-0.00714609	-0.00725972	-0.00703246	0.0140254	0.00769798	-0.000116726	-0.000269011	3.55596e-05	0.4495	0.4495	0.2265	0.445	0.445	0.2281	0.4053	-4.84368e-06	-5.05729e-06
0.5	0	-0.0141421	30000	0	0	10000	-0.0070459	0.00577322	-0.0070459	-0.00715731	-0.00693448	8.35193e-05	0.00769768	8.35193e-05	-6.65718e-05	0.00023361	-0.0142171	0.00577295	-7.49286e-05	-0.000188556	3.86986e-05	-0.0142588	0.00769741	-0.000116679	-0.000268964	3.56068e-05	0.0484	0.0484	0.2246	0.4559	0.4558	0.6904	0.6144	-2.72314e-06	-4.40708e-06
0.5	0	-0.01	30000	0	0	10000	-0.00497484	0.00577329	-0.00497484	-0.00508626	-0.00486342	8.35142e-05	0.00769787	8.35142e-05	-6.65834e-05	0.000233612	-0.0100749	0.00577324	-7.4935e-05	-0.000188568	3.86978e-05	-0.0101167	0.00769782	-0.000116683	-0.000268976	3.56101e-05	0.0485	0.0484	0.1381	0.26	0.26	0.417	0.3473	-2.93839e-06	-4.19476e-06
0.5	0	0	30000	0	0	10000	2.5141e-05	0.00577336	2.5141e-05	-8.62852e-05	0.000136567	8.3492e-05	0.00769805	8.3492e-05	-6.66134e-05	0.000233597	-7.49415e-05	0.00577353	-7.49415e-05	-0.00018858	3.8697e-05	-0.000116671	0.00769822	-0.000116671	-0.000268972	3.56293e-05	0.0484	0.0484	0.0462	0.0524	0.0524	0.0518	0.0501	-3.58392e-06	-3.568e-06
0.5	0	0.01	30000	0	0	10000	0.00502512	0.00577329	0.00502512	0.00491369	0.00513655	8.34382e-05	0.00769786	8.34382e-05	-6.66637e-05	0.00023354	0.00992506	0.00577324	-7.4935e-05	-0.000188568	3.86978e-05	0.0098834	0.00769781	-0.000116604	-0.000268895	3.56876e-05	0.0486	0.0486	0.1339	0.2491	0.249	0.4089	0.3361	-4.30454e-06	-5.43436e-06
0.5	0	0.0141421	30000	0	0	10000	0.00709618	0.00577321	0.00709618	0.00698475	0.0072076	8.34043e-05	0.00769767	8.34043e-05	-6.66927e-05	0.000233501	0.0140672	0.00577295	-7.49286e-05	-0.000188556	3.86986e-05	0.0140256	0.00769741	-0.000116563	-0.000268846	3.5719e-05	0.0487	0.0487	0.2314	0.4439	0.4439	0.6835	0.6101	-3.84893e-06	-5.32233e-06
0.5	0.0141421	-0.0141421	30000	0	0	10000	0.00709624	0.00577322	-0.0070459	-0.00715731	-0.00693448	0.0142256	0.00769782	8.34817e-05	-6.66121e-05	0.000233575	-0.0071459	0.00577338	0.00699623	0.0068826	0.00710987	-0.0142587	0.00769798	-0.000116566	-0.000268863	3.57304e-05	0.455	0.455	0.2304	0.4566	0.4566	0.2362	0.4137	-5.03219e-06	-4.72371e-06
0.5	0.0141421	-0.01	30000	0	0	10000	0.0091673	0.00577312	-0.00497484	-0.00508625	-0.00486342	0.0142256	0.00769773	8.34818e-05	-6.66131e-05	0.000233577	-0.00300377	0.0057735	0.00699623	0.00688259	0.00710987	-0.0101166	0.00769811	-0.000116565	-0.000268864	3.57343e-05	0.4547	0.4547	0.3526	0.2599	0.2599	0.0844	0.3593	-5.0875e-06	-4.83947e-06
0.5	0.0141421	0	30000	0	0	10000	0.0141673	0.00577278	2.51406e-05	-8.62743e-05	0.000136556	0.0142256	0.00769724	8.34824e-05	-6.66068e-05	0.000233572	0.00699623	0.00577338	0.00699623	0.0068826	0.00710987	-0.000116558	0.00769784	-0.000116558	-0.000268852	3.57348e-05	0.4547	0.4546	0.6932	0.0525	0.0525	0.2286	0.6187	-5.69213e-06	-3.09415e-06
0.5	0.0141421	0.01	30000	0	0	10000	0.0191673	0.0057723	0.00502512	0.00491371	0.00513653	0.0142256	0.00769636	8.34169e-05	-6.6655e-05	0.000233489	0.0169962	0.00577269	0.00699625	0.00688263	0.00710987	0.0098835	0.00769675	-0.000116502	-0.000268773	3.57678e-05	0.4546	0.4546	0.9151	0.2501	0.2501	0.8374	0.9539	-4.67888e-06	-3.50442e-06
0.5	0.0141421	0.0141421	30000	0	0	10000	0.0212383	0.00577206	0.00709618	0.00698477	0.00720758	0.0142255	0.00769589	8.33768e-05	-6.66845e-05	0.000233438	0.0211384	0.00577223	0.00699626	0.00688265	0.00710987	0.0140257	0.00769606	-0.000116469	-0.000268725	3.57859e-05	0.4546	0.4546	0.9602	0.4438	0.4438	0.9546	0.9902	-4.22575e-06	-3.70454e-06
0.5	0.02	-0.0141421	30000	0	0	10000	0.0129541	0.00577288	-0.0070459	-0.00715731	-0.00693449	0.0200835	0.0076974	8.34924e-05	-6.65928e-05	0.000233578	-0.00421692	0.00577348	0.00992521	0.00981158	0.0100388	-0.0142587	0.007698	-0.000116529	-0.000268824	3.57655e-05	0.741	0.741	0.6148	0.4568	0.4568	0.1137	0.639	-4.06333e-06	-5.15583e-06
0.5	0.02	-0.01	30000	0	0	10000	0.0150252	0.00577271	-0.00497484	-0.00508625	-0.00486343	0.0200835	0.00769719	8.34952e-05	-6.65887e-05	0.000233579	-7.47888e-05	0.00577353	0.00992521	0.00981157	0.0100388	-0.0101165	0.00769801	-0.000116529	-0.000268825	3.57657e-05	0.7413	0.7412	0.7424	0.2598	0.2598	0.0518	0.6729	-4.19433e-06	-5.05176e-06
0.5	0.02	0	30000	0	0	10000	0.0200251	0.00577221	2.51402e-05	-8.62634e-05	0.000136544	0.0200835	0.00769642	8.34615e-05	-6.66105e-05	0.000233534	0.00992522	0.00577324	0.00992522	0.00981159	0.0100388	-0.0001165	0.00769745	-0.0001165	-0.000268783	3.57831e-05	0.7415	0.7415	0.9378	0.0525	0.0525	0.4088	0.9064	-4.10018e-06	-2.3899e-06
0.5	0.02	0.01	30000	0	0	10000	0.0250251	0.00577155	0.00502512	0.00491373	0.00513651	0.0200834	0.00769526	8.33817e-05	-6.66673e-05	0.000233431	0.0199252	0.00577237	0.00992524	0.00981162	0.0100389	0.00988356	0.00769608	-0.00011644	-0.000268694	3.58147e-05	0.7423	0.7423	0.9921	0.2499	0.2499	0.9295	0.9961	-3.7612e-06	-3.05412e-06
0.5	0.02	0.0141421	30000	0	0	10000	0.0270962	0.00577124	0.00709618	0.00698479	0.00720756	0.0200833	0.00769467	8.33412e-05	-6.6695e-05	0.000233377	0.0240674	0.00577184	0.00992525	0.00981164	0.0100389	0.0140257	0.00769527	-0.000116408	-0.000268645	3.58294e-05	0.7424	0.7424	0.9971	0.4446	0.4446	0.9861	0.9995	-3.5745e-06	-3.89625e-06
0.5	-0.02	-0.0141421	15000	15000	0	10000	-0.0270459	0.00577125	-0.0070459	-0.00715728	-0.00693452	-0.0200418	0.0085491	-4.17859e-05	-0.000208565	0.000124993	-0.0240445	0.00816294	-0.00990235	-0.0100622	-0.00974255	-0.0140082	0.0107115	0.000133958	-7.64002e-05	0.000344316	0.6539	N/A	0.997	0.2554	N/A	0.8398	N/A	N/A	N/A
0.5	-0.02	-0.01	15000	15000	0	10000	-0.0249748	0.00577156	-0.00497484	-0.00508622	-0.00486345	-0.0200418	0.00854979	-4.18013e-05	-0.000208596	0.000124993	-0.0199023	0.00816368	-0.00990235	-0.0100622	-0.00974253	-0.00986605	0.0107126	0.000133952	-7.64294e-05	0.000344333	0.6541	N/A	0.9924	0.1487	N/A	0.6837	N/A	N/A	N/A
0.5	-0.02	0	15000	15000	0	10000	-0.0199749	0.00577221	2.51402e-05	-8.62634e-05	0.000136544	-0.0200418	0.00855111	-4.18119e-05	-0.000208636	0.000125012	-0.00990234	0.00816491	-0.00990234	-0.0100622	-0.00974249	0.000133894	0.0107144	0.000133894	-7.65266e-05	0.000344315	0.6541	N/A	0.9348	0.0505	N/A	0.2249	N/A	N/A	N/A
0.5	-0.02	0.01	15000	15000	0	10000	-0.0149749	0.00577271	0.00502512	0.0049137	0.00513653	-0.0200418	0.00855189	-4.18204e-05	-0.000208659	0.000125019	9.76651e-05	0.00816532	-0.00990233	-0.0100622	-0.00974248	0.0101338	0.0107151	0.000133826	-7.66112e-05	0.000344262	0.6538	N/A	0.7385	0.1585	N/A	0.0494	N/A	N/A	N/A
0.5	-0.02	0.0141421	15000	15000	0	10000	-0.0129038	0.00577287	0.00709618	0.00698476	0.0072076	-0.0200418	0.00855206	-4.18195e-05	-0.000208661	0.000125022	0.0042398	0.00816525	-0.00990234	-0.0100622	-0.00974249	0.0142759	0.0107151	0.000133795	-7.66413e-05	0.000344232	0.6539	N/A	0.6104	0.2658	N/A	0.0828	N/A	N/A	N/A
0.5	-0.0141421	-0.0141421	15000	15000	0	10000	-0.021188	0.00577206	-0.0070459	-0.00715729	-0.0069345	-0.0141838	0.00855033	-4.17021e-05	-0.000208515	0.000125111	-0.0211157	0.00816348	-0.00697358	-0.0071334	-0.00681375	-0.0140084	0.0107124	0.000133759	-7.66396e-05	0.000344157	0.3833	N/A	0.9585	0.2561	N/A	0.7356	N/A	N/A	N/A
0.5	-0.0141421	-0.01	15000	15000	0	10000	-0.019117	0.00577231	-0.00497484	-0.00508624	-0.00486344	-0.0141838	0.0085509	-4.17085e-05	-0.000208535	0.000125118	-0.0169736	0.00816413	-0.00697357	-0.00713341	-0.00681373	-0.00986626	0.0107134	0.00013374	-7.66784e-05	0.000344158	0.3835	N/A	0.9145	0.1486	N/A	0.5465	N/A	N/A	N/A
0.5	-0.0141421	0	15000	15000	0	10000	-0.014117	0.00577278	2.51406e-05	-8.62743e-05	0.000136556	-0.0141839	0.00855189	-4.1722e-05	-0.000208571	0.000125127	-0.00697356	0.00816511	-0.00697356	-0.00713342	-0.00681371	0.00013368	0.0107149	0.00013368	-7.67706e-05	0.000344131	0.3842	N/A	0.6904	0.0504	N/A	0.1387	N/A	N/A	N/A
0.5	-0.0141421	0.01	15000	15000	0	10000	-0.00911702	0.00577312	0.00502512	0.0049137	0.00513654	-0.0141839	0.00855238	-4.17254e-05	-0.000208584	0.000125133	0.00302644	0.00816528	-0.00697356	-0.00713342	-0.0068137	0.0101336	0.0107152	0.000133611	-7.6848e-05	0.000344071	0.384	N/A	0.3473	0.1585	N/A	0.0664	N/A	N/A	N/A
0.5	-0.0141421	0.0141421	15000	15000	0	10000	-0.00704596	0.00577321	0.00709618	0.00698475	0.0072076	-0.0141839	0.00855242	-4.17179e-05	-0.000208576	0.00012514	0.00716857	0.00816511	-0.00697356	-0.00713342	-0.00681371	0.0142757	0.010715	0.000133579	-7.68768e-05	0.000344035	0.3839	N/A	0.2265	0.2659	N/A	0.1401	N/A	N/A	N/A
0.5	0	-0.0141421	15000	15000	0	10000	-0.0070459	0.00577322	-0.0070459	-0.00715731	-0.00693448	-4.14785e-05	0.00855217	-4.14785e-05	-0.000208349	0.000125392	-0.014045	0.0081645	9.71077e-05	-6.27571e-05	0.000256973	-0.0140089	0.0107142	0.00013324	-7.72349e-05	0.000343715	0.0486	N/A	0.2246	0.2559	N/A	0.4068	N/A	N/A	N/A
0.5	0	-0.01	15000	15000	0	10000	-0.00497484	0.00577329	-0.00497484	-0.00508626	-0.00486342	-4.14862e-05	0.00855243	-4.14862e-05	-0.000208364	0.000125391	-0.00990289	0.00816491	9.71108e-05	-6.27621e-05	0.000256984	-0.00986678	0.0107147	0.000133221	-7.72669e-05	0.000343709	0.0485	N/A	0.1381	0.1487	N/A	0.2248	N/A	N/A	N/A
0.5	0	0	15000	15000	0	10000	2.5141e-05	0.00577336	2.5141e-05	-8.62852e-05	0.000136567	-4.14704e-05	0.00855269	-4.14704e-05	-0.000208357	0.000125416	9.71138e-05	0.00816531	9.71138e-05	-6.27671e-05	0.000256995	0.000133146	0.0107153	0.000133146	-7.73566e-05	0.000343648	0.0484	N/A	0.0462	0.0504	N/A	0.0501	N/A	N/A	N/A
0.5	0	0.01	15000	15000	0	10000	0.00502512	0.00577329	0.00502512	0.00491369	0.00513655	-4.14412e-05	0.00855242	-4.14412e-05	-0.000208322	0.00012544	0.0100971	0.00816491	9.71108e-05	-6.27621e-05	0.000256984	0.0101331	0.0107147	0.000133059	-7.7434e-05	0.000343553	0.0485	N/A	0.1339	0.1585	N/A	0.2365	N/A	N/A	N/A
0.5	0	0.0141421	15000	15000	0	10000	0.00709618	0.00577321	0.00709618	0.00698475	0.0072076	-4.1426e-05	0.00855216	-4.1426e-05	-0.0002083	0.000125449	0.0142392	0.0081645	9.71077e-05	-6.27571e-05	0.000256973	0.0142752	0.0107142	0.000133024	-7.74594e-05	0.000343506	0.0483	N/A	0.2314	0.2661	N/A	0.4173	N/A	N/A	N/A
0.5	0.0141421	-0.0141421	15000	15000	0	10000	0.00709624	0.00577322	-0.0070459	-0.00715731	-0.00693448	0.0141009	0.00855243	-4.12165e-05	-0.00020811	0.000125677	-0.00697436	0.00816511	0.00716778	0.00700789	0.00732767	-0.0140094	0.010715	0.000132697	-7.78262e-05	0.000343221	0.3723	N/A	0.2304	0.2565	N/A	0.1382	N/A	N/A	N/A
0.5	0.0141421	-0.01	15000	15000	0	10000	0.0091673	0.00577312	-0.00497484	-0.00508625	-0.00486342	0.0141009	0.00855238	-4.12054e-05	-0.0002081	0.000125689	-0.00283222	0.00816528	0.00716778	0.00700789	0.00732767	-0.00986733	0.0107152	0.000132665	-7.78637e-05	0.000343194	0.3725	N/A	0.3526	0.1487	N/A	0.0623	N/A	N/A	N/A
0.5	0.0141421	0	15000	15000	0	10000	0.0141673	0.00577278	2.51406e-05	-8.62743e-05	0.000136556	0.014101	0.00855189	-4.11749e-05	-0.000208063	0.000125714	0.00716778	0.00816511	0.00716778	0.00700789	0.00732767	0.000132588	0.0107149	0.000132588	-7.79383e-05	0.000343113	0.3725	N/A	0.6932	0.0504	N/A	0.1398	N/A	N/A	N/A
0.5	0.0141421	0.01	15000	15000	0	10000	0.0191673	0.0057723	0.00502512	0.00491371	0.00513653	0.014101	0.00855089	-4.11481e-05	-0.000208017	0.00012572	0.0171678	0.00816412	0.00716777	0.0070079	0.00732764	0.0101325	0.0107134	0.000132511	-7.7988e-05	0.00034301	0.3721	N/A	0.9151	0.1583	N/A	0.5575	N/A	N/A	N/A
0.5	0.0141421	0.0141421	15000	15000	0	10000	0.0212383	0.00577206	0.00709618	0.00698477	0.00720758	0.014101	0.00855032	-4.11356e-05	-0.000207992	0.000125721	0.0213099	0.00816347	0.00716777	0.00700791	0.00732762	0.0142746	0.0107124	0.000132477	-7.80042e-05	0.000342958	0.3719	N/A	0.9602	0.267	N/A	0.744	N/A	N/A	N/A
0.5	0.02	-0.0141421	15000	15000	0	10000	0.0129541	0.00577288	-0.0070459	-0.00715731	-0.00693449	0.0199589	0.00855207	-4.10905e-05	-0.000207983	0.000125802	-0.00404559	0.00816524	0.0100965	0.00993665	0.0102564	-0.0140097	0.0107151	0.000132461	-7.80746e-05	0.000342996	0.6445	N/A	0.6148	0.2564	N/A	0.0775	N/A	N/A	N/A
0.5	0.02	-0.01	15000	15000	0	10000	0.0150252	0.00577271	-0.00497484	-0.00508625	-0.00486343	0.0199589	0.0085519	-4.10804e-05	-0.000207972	0.000125811	9.65443e-05	0.00816531	0.0100965	0.00993665	0.0102564	-0.00986757	0.0107151	0.000132433	-7.81045e-05	0.000342971	0.6444	N/A	0.7424	0.1487	N/A	0.0503	N/A	N/A	N/A
0.5	0.02	0	15000	15000	0	10000	0.0200251	0.00577221	2.51402e-05	-8.62634e-05	0.000136544	0.0199589	0.00855111	-4.10539e-05	-0.000207933	0.000125826	0.0100965	0.0081649	0.0100965	0.00993665	0.0102564	0.000132361	0.0107144	0.000132361	-7.81663e-05	0.000342888	0.645	N/A	0.9378	0.0505	N/A	0.2362	N/A	N/A	N/A
0.5	0.02	0.01	15000	15000	0	10000	0.0250251	0.00577155	0.00502512	0.00491373	0.00513651	0.019959	0.00854979	-4.10294e-05	-0.000207883	0.000125824	0.0200965	0.00816368	0.0100965	0.00993667	0.0102564	0.0101323	0.0107126	0.000132287	-7.82061e-05	0.00034278	0.645	N/A	0.9921	0.1585	N/A	0.6968	N/A	N/A	N/A
0.5	0.02	0.0141421	15000	15000	0	10000	0.0270962	0.00577124	0.00709618	0.00698479	0.00720756	0.019959	0.00854909	-4.10199e-05	-0.000207858	0.000125819	0.0242387	0.00816293	0.0100965	0.00993668	0.0102564	0.0142744	0.0107115	0.000132253	-7.82187e-05	0.000342725	0.6456	N/A	0.9971	0.2672	N/A	0.844	N/A	N/A	N/A
0.5	-0.02	-0.0141421	15000	0	15000	10000	-0.027107	0.00816201	-0.00710698	-0.00726469	-0.00694927	-0.0200557	0.0107104	-5.57013e-05	-0.000263825	0.000152422	-0.0242172	0.00577185	-0.010075	-0.0101886	-0.00996142	-0.0141892	0.00854946	-4.71026e-05	-0.000215676	0.000121471	0.4692	N/A	0.9181	0.3811	N/A	0.987	N/A	N/A	N/A
0.5	-0.02	-0.01	15000	0	15000	10000	-0.0250358	0.00816245	-0.00503584	-0.00519355	-0.00487812	-0.0200556	0.0107112	-5.55639e-05	-0.000263701	0.000152573	-0.020075	0.00577238	-0.010075	-0.0101886	-0.00996142	-0.0100472	0.00855029	-4.71946e-05	-0.000215785	0.000121396	0.4688	N/A	0.8686	0.2167	N/A	0.9367	N/A	N/A	N/A
0.5	-0.02	0	15000	0	15000	10000	-0.0200356	0.00816337	-3.56418e-05	-0.000193365	0.000122082	-0.0200552	0.0107127	-5.52465e-05	-0.000263405	0.000152912	-0.010075	0.00577325	-0.010075	-0.0101887	-0.00996143	-4.74065e-05	0.00855173	-4.74065e-05	-0.000216025	0.000121212	0.4682	N/A	0.6864	0.0544	N/A	0.4162	N/A	N/A	N/A
0.5	-0.02	0.01	15000	0	15000	10000	-0.0150354	0.00816408	0.00496456	0.00480684	0.00512229	-0.020055	0.0107137	-5.49612e-05	-0.000263127	0.000153204	-7.50554e-05	0.00577353	-0.0100751	-0.0101887	-0.00996143	0.00995242	0.00855239	-4.75793e-05	-0.000216209	0.00012105	0.4685	N/A	0.455	0.2141	N/A	0.0514	N/A	N/A	N/A
0.5	-0.02	0.0141421	15000	0	15000	10000	-0.0129643	0.00816432	0.00703572	0.006878	0.00719344	-0.0200548	0.010714	-5.48397e-05	-0.000263004	0.000153325	0.00406708	0.00577349	-0.0100751	-0.0101887	-0.00996143	0.0140945	0.00855243	-4.76514e-05	-0.00021628	0.000120977	0.4685	N/A	0.3536	0.3821	N/A	0.1099	N/A	N/A	N/A
0.5	-0.0141421	-0.0141421	15000	0	15000	10000	-0.0212491	0.00816316	-0.007107	-0.00726473	-0.00694926	-0.0141977	0.0107121	-5.56125e-05	-0.000263778	0.000152553	-0.0212882	0.00577223	-0.00714606	-0.00725967	-0.00703246	-0.0141893	0.00855041	-4.71452e-05	-0.000215749	0.000121459	0.2603	N/A	0.7388	0.3816	N/A	0.9583	N/A	N/A	N/A
0.5	-0.0141421	-0.01	15000	0	15000	10000	-0.019178	0.0081635	-0.00503585	-0.00519359	-0.00487811	-0.0141976	0.0107127	-5.54749e-05	-0.00026365	0.000152701	-0.0171461	0.00577269	-0.00714608	-0.00725969	-0.00703246	-0.0100472	0.00855112	-4.72397e-05	-0.000215858	0.000121379	0.2597	N/A	0.65	0.2165	N/A	0.8462	N/A	N/A	N/A
0.5	-0.0141421	0	15000	0	15000	10000	-0.0141778	0.00816418	-3.56535e-05	-0.000193393	0.000122086	-0.0141973	0.0107138	-5.5197e-05	-0.000263386	0.000152992	-0.00714609	0.00577339	-0.00714609	-0.00725972	-0.00703246	-4.74197e-05	0.00855225	-4.74197e-05	-0.00021606	0.000121221	0.2593	N/A	0.4141	0.0545	N/A	0.2375	N/A	N/A	N/A
0.5	-0.0141421	0.01	15000	0	15000	10000	-0.00917758	0.00816466	0.00496456	0.00480682	0.00512229	-0.014197	0.0107145	-5.49089e-05	-0.000263099	0.000153281	0.00285391	0.00577351	-0.00714609	-0.00725972	-0.00703246	0.0099524	0.0085526	-4.75954e-05	-0.00021624	0.000121049	0.2594	N/A	0.1998	0.2141	N/A	0.0771	N/A	N/A	N/A
0.5	-0.0141421	0.0141421	15000	0	15000	10000	-0.00710642	0.00816479	0.00703571	0.00687798	0.00719344	-0.0141969	0.0107146	-5.478e-05	-0.000262965	0.000153406	0.00699604	0.00577339	-0.00714609	-0.00725972	-0.00703246	0.0140945	0.00855251	-4.76734e-05	-0.000216315	0.000120968	0.2591	N/A	0.1334	0.3818	N/A	0.2281	N/A	N/A	N/A
0.5	0	-0.0141421	15000	0	15000	10000	-0.00710702	0.0081648	-0.00710702	-0.00726478	-0.00694926	-5.54583e-05	0.0107145	-5.54583e-05	-0.00026369	0.000152774	-0.0142171	0.00577295	-7.49286e-05	-0.000188556	3.86986e-05	-0.0141893	0.00855198	-4.7197e-05	-0.000215854	0.00012146	0.0475	N/A	0.1324	0.3828	N/A	0.6904	N/A	N/A	N/A
0.5	0	-0.01	15000	0	15000	10000	-0.00503587	0.0081649	-0.00503587	-0.00519363	-0.00487811	-5.53555e-05	0.0107147	-5.53555e-05	-0.00026359	0.000152879	-0.0100749	0.00577324	-7.4935e-05	-0.000188568	3.86978e-05	-0.0100473	0.00855238	-4.72632e-05	-0.000215929	0.000121402	0.0475	N/A	0.0884	0.2168	N/A	0.417	N/A	N/A	N/A
0.5	0	0	15000	0	15000	10000	-3.56651e-05	0.008165	-3.56651e-05	-0.00019342	0.00012209	-5.5075e-05	0.010715	-5.5075e-05	-0.000263307	0.000153157	-7.49415e-05	0.00577353	-7.49415e-05	-0.00018858	3.8697e-05	-4.74422e-05	0.00855277	-4.74422e-05	-0.000216115	0.000121231	0.0479	N/A	0.0467	0.0546	N/A	0.0518	N/A	N/A	N/A
0.5	0	0.01	15000	0	15000	10000	0.00496455	0.0081649	0.00496455	0.00480681	0.00512229	-5.47828e-05	0.0107147	-5.47828e-05	-0.000262997	0.000153432	0.00992506	0.00577324	-7.4935e-05	-0.000188568	3.86978e-05	0.00995239	0.00855238	-4.76057e-05	-0.000216269	0.000121057	0.0479	N/A	0.0887	0.2137	N/A	0.4089	N/A	N/A	N/A
0.5	0	0.0141421	15000	0	15000	10000	0.00703571	0.00816479	0.00703571	0.00687798	0.00719344	-5.46752e-05	0.0107145	-5.46752e-05	-0.000262878	0.000153528	0.0140672	0.00577295	-7.49286e-05	-0.000188556	3.86986e-05	0.0140945	0.00855198	-4.76511e-05	-0.000216305	0.000121003	0.0476	N/A	0.1362	0.382	N/A	0.6835	N/A	N/A	N/A
0.5	0.0141421	-0.0141421	15000	0	15000	10000	0.00703512	0.0081648	-0.00710702	-0.00726478	-0.00694926	0.0140868	0.0107146	-5.53609e-05	-0.000263614	0.000152892	-0.0071459	0.00577338	0.00699623	0.0068826	0.00710987	-0.0141893	0.00855251	-4.71785e-05	-0.000215861	0.000121504	0.2591	N/A	0.1359	0.3827	N/A	0.2362	N/A	N/A	N/A
0.5	0.0141421	-0.01	15000	0	15000	10000	0.00910627	0.00816466	-0.00503587	-0.00519363	-0.00487811	0.0140869	0.0107145	-5.52335e-05	-0.000263482	0.000153015	-0.00300377	0.0057735	0.00699623	0.00688259	0.00710987	-0.0100473	0.0085526	-4.72652e-05	-0.00021595	0.000121419	0.2592	N/A	0.2006	0.2173	N/A	0.0844	N/A	N/A	N/A
0.5	0.0141421	0	15000	0	15000	10000	0.0141065	0.00816418	-3.56535e-05	-0.000193393	0.000122086	0.0140872	0.0107138	-5.49434e-05	-0.000263172	0.000153285	0.00699623	0.00577338	0.00699623	0.0068826	0.00710987	-4.74287e-05	0.00855225	-4.74287e-05	-0.000216106	0.000121249	0.26	N/A	0.4043	0.0541	N/A	0.2286	N/A	N/A	N/A
0.5	0.0141421	0.01	15000	0	15000	10000	0.0191067	0.0081635	0.00496457	0.00480686	0.00512228	0.0140874	0.0107127	-5.46986e-05	-0.000262892	0.000153495	0.0169962	0.00577269	0.00699625	0.00688263	0.00710987	0.00995248	0.00855111	-4.75229e-05	-0.000216176	0.00012113	0.2602	N/A	0.6493	0.2138	N/A	0.8374	N/A	N/A	N/A
0.5	0.0141421	0.0141421	15000	0	15000	10000	0.0211779	0.00816316	0.00703574	0.00687804	0.00719343	0.0140875	0.0107121	-5.45967e-05	-0.000262772	0.000153578	0.0211384	0.00577223	0.00699626	0.00688265	0.00710987	0.0140946	0.00855041	-4.75549e-05	-0.000216193	0.000121083	0.2599	N/A	0.737	0.3816	N/A	0.9546	N/A	N/A	N/A
0.5	0.02	-0.0141421	15000	0	15000	10000	0.012893	0.00816432	-0.00710701	-0.00726477	-0.00694926	0.0199447	0.010714	-5.52984e-05	-0.000263547	0.00015295	-0.00421692	0.00577348	0.00992521	0.00981158	0.0100388	-0.0141893	0.00855242	-4.71815e-05	-0.000215866	0.000121503	0.4597	N/A	0.3532	0.3828	N/A	0.1137	N/A	N/A	N/A
0.5	0.02	-0.01	15000	0	15000	10000	0.0149641	0.00816408	-0.00503586	-0.00519361	-0.00487811	0.0199448	0.0107137	-5.51743e-05	-0.000263415	0.000153067	-7.47888e-05	0.00577353	0.00992521	0.00981157	0.0100388	-0.0100473	0.00855238	-4.72567e-05	-0.000215941	0.000121428	0.4595	N/A	0.4442	0.2176	N/A	0.0518	N/A	N/A	N/A
0.5	0.02	0	15000	0	15000	10000	0.0199644	0.00816337	-3.56418e-05	-0.000193365	0.000122082	0.0199451	0.0107127	-5.49021e-05	-0.000263115	0.000153311	0.00992522	0.00577324	0.00992522	0.00981159	0.0100388	-4.73947e-05	0.00855173	-4.73947e-05	-0.000216066	0.000121277	0.4603	N/A	0.6888	0.0543	N/A	0.4088	N/A	N/A	N/A
0.5	0.02	0.01	15000	0	15000	10000	0.0249646	0.00816245	0.00496459	0.00480689	0.00512228	0.0199453	0.0107112	-5.46562e-05	-0.000262827	0.000153515	0.0199252	0.00577237	0.00992524	0.00981162	0.0100389	0.00995252	0.00855028	-4.74794e-05	-0.000216121	0.000121162	0.4599	N/A	0.8702	0.2134	N/A	0.9295	N/A	N/A	N/A
0.5	0.02	0.0141421	15000	0	15000	10000	0.0270358	0.00816201	0.00703575	0.00687808	0.00719343	0.0199454	0.0107104	-5.45507e-05	-0.0002627	0.000153599	0.0240674	0.00577184	0.00992525	0.00981164	0.0100389	0.0140946	0.00854945	-4.75116e-05	-0.000216135	0.000121112	0.4596	N/A	0.9177	0.3814	N/A	0.9861	N/A	N/A	N/A
0.5	-0.02	-0.0141421	15000	7500	7500	10000	-0.0270406	0.00666396	-0.00704061	-0.00716923	-0.00691199	-0.0199981	0.00916775	1.9048e-06	-0.000176373	0.000180183	-0.0241266	0.00666483	-0.00998445	-0.0101152	-0.00985371	-0.0141151	0.00916858	2.70675e-05	-0.000153306	0.000207441	0.5918	N/A	0.9833	0.3373	N/A	0.9501	N/A	N/A	N/A
0.5	-0.02	-0.01	15000	7500	7500	10000	-0.0249694	0.00666432	-0.00496941	-0.00509803	-0.00484078	-0.0199979	0.00916842	2.07996e-06	-0.000176209	0.000180369	-0.0199845	0.00666544	-0.00998446	-0.0101152	-0.0098537	-0.00997301	0.00916949	2.69862e-05	-0.000153405	0.000207377	0.5915	N/A	0.9658	0.1953	N/A	0.8522	N/A	N/A	N/A
0.5	-0.02	0	15000	7500	7500	10000	-0.0199691	0.00666507	3.09275e-05	-9.77091e-05	0.000159564	-0.0199975	0.00916973	2.49938e-06	-0.000175808	0.000180806	-0.00998446	0.00666644	-0.00998446	-0.0101152	-0.00985369	2.67844e-05	0.00917104	2.67844e-05	-0.000153634	0.000207203	0.5922	N/A	0.8524	0.0513	N/A	0.3221	N/A	N/A	N/A
0.5	-0.02	0.01	15000	7500	7500	10000	-0.0149687	0.00666565	0.00503126	0.00490262	0.0051599	-0.0199971	0.0091706	2.92931e-06	-0.000175383	0.000181241	1.55325e-05	0.00666677	-0.00998447	-0.0101153	-0.00985368	0.0100266	0.00917168	2.65609e-05	-0.000153867	0.000206989	0.592	N/A	0.6116	0.1968	N/A	0.0502	N/A	N/A	N/A
0.5	-0.02	0.0141421	15000	7500	7500	10000	-0.0128975	0.00666584	0.00710246	0.00697382	0.0072311	-0.0199969	0.00917083	3.09772e-06	-0.000175213	0.000181408	0.00415767	0.00666672	-0.00998447	-0.0101152	-0.00985369	0.0141686	0.00917167	2.64758e-05	-0.00015395	0.000206902	0.5924	N/A	0.4934	0.344	N/A	0.0959	N/A	N/A	N/A
0.5	-0.0141421	-0.0141421	15000	7500	7500	10000	-0.0211827	0.0066649	-0.00704061	-0.00716925	-0.00691197	-0.0141401	0.00916912	2.00093e-06	-0.000176313	0.000180315	-0.0211977	0.00666527	-0.00705561	-0.00718637	-0.00692485	-0.0141152	0.00916947	2.69201e-05	-0.000153487	0.000207327	0.3397	N/A	0.8917	0.3375	N/A	0.8887	N/A	N/A	N/A
0.5	-0.0141421	-0.01	15000	7500	7500	10000	-0.0191115	0.00666518	-0.0049694	-0.00509805	-0.00484076	-0.01414	0.00916966	2.1716e-06	-0.000176151	0.000180494	-0.0170556	0.0066658	-0.00705561	-0.00718639	-0.00692484	-0.00997316	0.00917025	2.68389e-05	-0.000153583	0.000207261	0.3398	N/A	0.8204	0.1953	N/A	0.7251	N/A	N/A	N/A
0.5	-0.0141421	0	15000	7500	7500	10000	-0.0141112	0.00666573	3.09303e-05	-9.77192e-05	0.00015958	-0.0141395	0.00917066	2.58978e-06	-0.000175744	0.000180924	-0.00705562	0.00666661	-0.00705562	-0.00718641	-0.00692483	2.66322e-05	0.00917149	2.66322e-05	-0.000153812	0.000207076	0.3398	N/A	0.5644	0.0509	N/A	0.1877	N/A	N/A	N/A
0.5	-0.0141421	0.01	15000	7500	7500	10000	-0.00911088	0.00666612	0.00503126	0.00490261	0.00515991	-0.0141391	0.00917121	2.99924e-06	-0.000175334	0.000181332	0.00294438	0.00666674	-0.00705562	-0.00718641	-0.00692483	0.0100264	0.0091718	2.6429e-05	-0.000154018	0.000206876	0.3396	N/A	0.2719	0.1968	N/A	0.073	N/A	N/A	N/A
0.5	-0.0141421	0.0141421	15000	7500	7500	10000	-0.00703967	0.00666623	0.00710246	0.00697382	0.00723111	-0.014139	0.0091713	3.16375e-06	-0.000175165	0.000181493	0.00708652	0.00666661	-0.00705562	-0.00718641	-0.00692483	0.0141685	0.00917166	2.63459e-05	-0.000154097	0.000206788	0.3393	N/A	0.1817	0.3437	N/A	0.1855	N/A	N/A	N/A
0.5	0	-0.0141421	15000	7500	7500	10000	-0.0070406	0.00666623	-0.0070406	-0.00716927	-0.00691193	2.19305e-06	0.00917114	2.19305e-06	-0.000176181	0.000180567	-0.0141269	0.0066661	1.52486e-05	-0.000115545	0.000146042	-0.0141155	0.00917101	2.65912e-05	-0.000153879	0.000207062	0.0472	N/A	0.1813	0.337	N/A	0.563	N/A	N/A	N/A
0.5	0	-0.01	15000	7500	7500	10000	-0.0049694	0.00666632	-0.0049694	-0.00509806	-0.00484073	2.36256e-06	0.00917136	2.36256e-06	-0.000176014	0.000180739	-0.00998475	0.00666643	1.52459e-05	-0.000115554	0.000146046	-0.00997349	0.00917146	2.65077e-05	-0.000153971	0.000206987	0.0473	N/A	0.112	0.1957	N/A	0.3222	N/A	N/A	N/A
0.5	0	0	15000	7500	7500	10000	3.09332e-05	0.0066664	3.09332e-05	-9.77293e-05	0.000159596	2.76993e-06	0.00917158	2.76993e-06	-0.000175603	0.000181143	1.52433e-05	0.00666677	1.52433e-05	-0.000115564	0.00014605	2.63059e-05	0.00917193	2.63059e-05	-0.00015418	0.000206792	0.047	N/A	0.0451	0.0514	N/A	0.0499	N/A	N/A	N/A
0.5	0	0.01	15000	7500	7500	10000	0.00503126	0.00666631	0.00503126	0.00490261	0.00515991	3.16213e-06	0.00917135	3.16213e-06	-0.000175195	0.00018152	0.0100152	0.00666643	1.52459e-05	-0.000115554	0.000146046	0.0100261	0.00917147	2.61179e-05	-0.000154356	0.000206592	0.0473	N/A	0.114	0.1969	N/A	0.3241	N/A	N/A	N/A
0.5	0	0.0141421	15000	7500	7500	10000	0.00710246	0.00666623	0.00710246	0.00697382	0.00723111	3.32493e-06	0.00917113	3.32493e-06	-0.000175022	0.000181672	0.0141574	0.0066661	1.52486e-05	-0.000115545	0.000146042	0.0141682	0.009171	2.60406e-05	-0.000154423	0.000206504	0.0474	N/A	0.1843	0.343	N/A	0.5695	N/A	N/A	N/A
0.5	0.0141421	-0.0141421	15000	7500	7500	10000	0.00710153	0.00666623	-0.0070406	-0.00716927	-0.00691193	0.0141445	0.00917131	2.36321e-06	-0.000176033	0.000180759	-0.00705602	0.0066666	0.00708612	0.0069553	0.00721693	-0.0141159	0.00917165	2.62714e-05	-0.000154237	0.000206779	0.3357	N/A	0.1844	0.3366	N/A	0.1874	N/A	N/A	N/A
0.5	0.0141421	-0.01	15000	7500	7500	10000	0.00917274	0.00666612	-0.0049694	-0.00509806	-0.00484073	0.0141447	0.00917121	2.53387e-06	-0.000175858	0.000180926	-0.00291388	0.00666673	0.00708612	0.0069553	0.00721693	-0.00997382	0.00917179	2.61844e-05	-0.000154326	0.000206695	0.3353	N/A	0.2798	0.1954	N/A	0.0697	N/A	N/A	N/A
0.5	0.0141421	0	15000	7500	7500	10000	0.0141731	0.00666573	3.09303e-05	-9.77192e-05	0.00015958	0.0141451	0.00917066	2.94751e-06	-0.000175427	0.000181322	0.00708612	0.0066666	0.00708612	0.0069553	0.00721693	2.59844e-05	0.00917148	2.59844e-05	-0.000154519	0.000206487	0.3354	N/A	0.5631	0.0514	N/A	0.1865	N/A	N/A	N/A
0.5	0.0141421	0.01	15000	7500	7500	10000	0.0191734	0.00666518	0.00503126	0.00490263	0.00515988	0.0141455	0.00916966	3.34761e-06	-0.000174996	0.000181691	0.0170861	0.00666579	0.00708612	0.00695533	0.00721692	0.0100258	0.00917024	2.58194e-05	-0.000154656	0.000206295	0.3358	N/A	0.8227	0.1969	N/A	0.7239	N/A	N/A	N/A
0.5	0.0141421	0.0141421	15000	7500	7500	10000	0.0212446	0.0066649	0.00710246	0.00697384	0.00723108	0.0141456	0.00916912	3.5137e-06	-0.000174813	0.000181841	0.0212283	0.00666526	0.00708613	0.00695534	0.00721691	0.0141679	0.00916946	2.57533e-05	-0.000154705	0.000206212	0.3356	N/A	0.8938	0.3436	N/A	0.8889	N/A	N/A	N/A
0.5	0.02	-0.0141421	15000	7500	7500	10000	0.0129594	0.00666584	-0.0070406	-0.00716926	-0.00691194	0.0200024	0.00917084	2.43515e-06	-0.000175959	0.000180829	-0.00412717	0.0066667	0.010015	0.00988415	0.0101458	-0.014116	0.00917166	2.61308e-05	-0.000154385	0.000206647	0.5833	N/A	0.4906	0.3369	N/A	0.0936	N/A	N/A	N/A
0.5	0.02	-0.01	15000	7500	7500	10000	0.0150306	0.00666565	-0.0049694	-0.00509805	-0.00484075	0.0200026	0.00917061	2.60955e-06	-0.000175778	0.000180997	1.49699e-05	0.00666676	0.010015	0.00988415	0.0101458	-0.00997396	0.00917166	2.60425e-05	-0.000154474	0.000206559	0.583	N/A	0.6154	0.1957	N/A	0.0498	N/A	N/A	N/A
0.5	0.02	0	15000	7500	7500	10000	0.0200309	0.00666507	3.09275e-05	-9.77091e-05	0.000159564	0.020003	0.00916973	3.02154e-06	-0.000175342	0.000181385	0.010015	0.00666643	0.010015	0.00988416	0.0101458	2.58633e-05	0.00917103	2.58633e-05	-0.000154639	0.000206365	0.5836	N/A	0.8548	0.0513	N/A	0.3238	N/A	N/A	N/A
0.5	0.02	0.01	15000	7500	7500	10000	0.0250313	0.00666431	0.00503125	0.00490264	0.00515986	0.0200034	0.00916842	3.42305e-06	-0.000174903	0.00018175	0.020015	0.00666543	0.010015	0.00988419	0.0101458	0.0100257	0.00916948	2.57044e-05	-0.000154764	0.000206173	0.5836	N/A	0.9646	0.1969	N/A	0.8506	N/A	N/A	N/A
0.5	0.02	0.0141421	15000	7500	7500	10000	0.0271025	0.00666395	0.00710245	0.00697385	0.00723105	0.0200036	0.00916774	3.58783e-06	-0.00017472	0.000181895	0.0241571	0.00666482	0.010015	0.00988421	0.0101458	0.0141678	0.00916856	2.56449e-05	-0.000154804	0.000206094	0.5839	N/A	0.9843	0.3435	N/A	0.9536	N/A	N/A	N/A
0.5	-0.02	-0.0141421	0	15000	15000	10000	-0.027107	0.00816201	-0.00710698	-0.00726469	-0.00694927	-0.0198821	0.0121667	0.000117919	-0.000118789	0.000354627	-0.0243908	0.00816266	-0.0102487	-0.0104086	-0.0100888	-0.0144498	0.0121673	-0.000307678	-0.000546338	-6.90179e-05	0.3741	N/A	0.9181	0.2201	N/A	0.846	N/A	N/A	N/A
0.5	-0.02	-0.01	0	15000	15000	10000	-0.0250358	0.00816245	-0.00503584	-0.00519355	-0.00487812	-0.019882	0.0121674	0.000118041	-0.000118676	0.000354758	-0.0202487	0.00816341	-0.0102487	-0.0104087	-0.0100888	-0.0103078	0.0121683	-0.000307768	-0.000546445	-6.90906e-05	0.374	N/A	0.8686	0.1367	N/A	0.6983	N/A	N/A	N/A
0.5	-0.02	0	0	15000	15000	10000	-0.0200356	0.00816337	-3.56418e-05	-0.000193365	0.000122082	-0.0198817	0.0121689	0.000118335	-0.000118394	0.000355064	-0.0102488	0.00816464	-0.0102488	-0.0104087	-0.0100889	-0.000307968	0.01217	-0.000307968	-0.000546672	-6.92635e-05	0.375	N/A	0.6864	0.0502	N/A	0.2422	N/A	N/A	N/A
0.5	-0.02	0.01	0	15000	15000	10000	-0.0150354	0.00816408	0.00496456	0.00480684	0.00512229	-0.0198814	0.0121699	0.000118619	-0.000118108	0.000355346	-0.000248807	0.00816504	-0.0102488	-0.0104088	-0.0100889	0.00969188	0.0121707	-0.000308125	-0.000546834	-6.94158e-05	0.3743	N/A	0.455	0.1221	N/A	0.0509	N/A	N/A	N/A
0.5	-0.02	0.0141421	0	15000	15000	10000	-0.0129643	0.00816432	0.00703572	0.006878	0.00719344	-0.0198813	0.0121701	0.000118735	-0.000117987	0.000355457	0.00389333	0.00816497	-0.0102488	-0.0104088	-0.0100889	0.013834	0.0121707	-0.000308179	-0.000546883	-6.94742e-05	0.3748	N/A	0.3536	0.2034	N/A	0.074	N/A	N/A	N/A
0.5	-0.0141421	-0.0141421	0	15000	15000	10000	-0.0212491	0.00816316	-0.007107	-0.00726473	-0.00694926	-0.0140244	0.0121682	0.000117761	-0.000118972	0.000354494	-0.0214617	0.0081632	-0.00731958	-0.00747949	-0.00715967	-0.0144495	0.0121683	-0.000307396	-0.000546069	-6.87233e-05	0.2075	N/A	0.7388	0.2197	N/A	0.7483	N/A	N/A	N/A
0.5	-0.0141421	-0.01	0	15000	15000	10000	-0.019178	0.0081635	-0.00503585	-0.00519359	-0.00487811	-0.0140243	0.0121688	0.000117884	-0.000118855	0.000354623	-0.0173196	0.00816385	-0.0073196	-0.00747953	-0.00715968	-0.0103075	0.0121691	-0.000307484	-0.000546171	-6.87972e-05	0.2073	N/A	0.65	0.137	N/A	0.5631	N/A	N/A	N/A
0.5	-0.0141421	0	0	15000	15000	10000	-0.0141778	0.00816418	-3.56535e-05	-0.000193393	0.000122086	-0.014024	0.0121699	0.000118174	-0.00011857	0.000354918	-0.00731964	0.00816484	-0.00731964	-0.00747958	-0.0071597	-0.00030767	0.0121705	-0.00030767	-0.000546376	-6.89628e-05	0.2074	N/A	0.4141	0.0503	N/A	0.1501	N/A	N/A	N/A
0.5	-0.0141421	0.01	0	15000	15000	10000	-0.00917758	0.00816466	0.00496456	0.00480682	0.00512229	-0.0140237	0.0121705	0.000118459	-0.000118276	0.000355194	0.00268035	0.00816501	-0.00731965	-0.00747959	-0.0071597	0.00969218	0.0121709	-0.000307819	-0.000546523	-6.9114e-05	0.2078	N/A	0.1998	0.1219	N/A	0.0591	N/A	N/A	N/A
0.5	-0.0141421	0.0141421	0	15000	15000	10000	-0.00710642	0.00816479	0.00703571	0.00687798	0.00719344	-0.0140236	0.0121707	0.000118574	-0.000118153	0.000355301	0.00682249	0.00816484	-0.00731964	-0.00747958	-0.0071597	0.0138343	0.0121707	-0.000307868	-0.000546566	-6.9171e-05	0.2078	N/A	0.1334	0.2034	N/A	0.1338	N/A	N/A	N/A
0.5	0	-0.0141421	0	15000	15000	10000	-0.00710702	0.0081648	-0.00710702	-0.00726478	-0.00694926	0.000117376	0.0121705	0.000117376	-0.000119387	0.000354138	-0.0143901	0.00816422	-0.000247974	-0.000407894	-8.80548e-05	-0.0144488	0.01217	-0.00030667	-0.000545353	-6.79873e-05	0.0476	N/A	0.1324	0.2194	N/A	0.4165	N/A	N/A	N/A
0.5	0	-0.01	0	15000	15000	10000	-0.00503587	0.0081649	-0.00503587	-0.00519363	-0.00487811	0.000117499	0.0121707	0.000117499	-0.000119263	0.000354261	-0.010248	0.00816463	-0.00024799	-0.000407918	-8.80628e-05	-0.0103067	0.0121705	-0.00030675	-0.00054544	-6.80594e-05	0.0476	N/A	0.0884	0.1372	N/A	0.2419	N/A	N/A	N/A
0.5	0	0	0	15000	15000	10000	-3.56651e-05	0.008165	-3.56651e-05	-0.00019342	0.00012209	0.000117783	0.012171	0.000117783	-0.000118967	0.000354533	-0.000248006	0.00816504	-0.000248006	-0.000407942	-8.80707e-05	-0.000306905	0.012171	-0.000306905	-0.000545598	-6.82124e-05	0.0478	N/A	0.0467	0.0508	N/A	0.0512	N/A	N/A	N/A
0.5	0	0.01	0	15000	15000	10000	0.00496455	0.0081649	0.00496455	0.00480681	0.00512229	0.000118062	0.0121707	0.000118062	-0.000118662	0.000354786	0.00975201	0.00816463	-0.00024799	-0.000407918	-8.80628e-05	0.00969297	0.0121705	-0.000307026	-0.0005457	-6.83524e-05	0.0478	N/A	0.0887	0.1219	N/A	0.2218	N/A	N/A	N/A
0.5	0	0.0141421	0	15000	15000	10000	0.00703571	0.00816479	0.00703571	0.00687798	0.00719344	0.000118177	0.0121705	0.000118177	-0.000118532	0.000354886	0.0138942	0.00816422	-0.000247974	-0.000407894	-8.80548e-05	0.0138351	0.01217	-0.000307066	-0.000545726	-6.84071e-05	0.0477	N/A	0.1362	0.2041	N/A	0.3956	N/A	N/A	N/A
0.5	0.0141421	-0.0141421	0	15000	15000	10000	0.00703512	0.0081648	-0.00710702	-0.00726478	-0.00694926	0.0142591	0.0121707	0.00011698	-0.00011977	0.000353729	-0.00731844	0.00816482	0.00682369	0.00666378	0.00698361	-0.014448	0.0121707	-0.000305872	-0.000544535	-6.7208e-05	0.2176	N/A	0.1359	0.2197	N/A	0.1496	N/A	N/A	N/A
0.5	0.0141421	-0.01	0	15000	15000	10000	0.00910627	0.00816466	-0.00503587	-0.00519363	-0.00487811	0.0142592	0.0121705	0.000117097	-0.000119644	0.000353839	-0.00317631	0.00816499	0.00682369	0.00666377	0.0069836	-0.0103059	0.0121708	-0.000305937	-0.000544601	-6.72732e-05	0.217	N/A	0.2006	0.1371	N/A	0.0677	N/A	N/A	N/A
0.5	0.0141421	0	0	15000	15000	10000	0.0141065	0.00816418	-3.56535e-05	-0.000193393	0.000122086	0.0142595	0.0121699	0.000117379	-0.000119334	0.000354092	0.00682369	0.00816482	0.00682369	0.00666378	0.00698361	-0.000306067	0.0121705	-0.000306067	-0.000544716	-6.74176e-05	0.2173	N/A	0.4043	0.0505	N/A	0.1335	N/A	N/A	N/A
0.5	0.0141421	0.01	0	15000	15000	10000	0.0191067	0.0081635	0.00496457	0.00480686	0.00512228	0.0142598	0.0121688	0.000117654	-0.000119016	0.000354324	0.0168237	0.00816384	0.00682373	0.00666384	0.00698363	0.00969384	0.0121691	-0.000306162	-0.000544775	-6.75493e-05	0.2168	N/A	0.6493	0.122	N/A	0.5441	N/A	N/A	N/A
0.5	0.0141421	0.0141421	0	15000	15000	10000	0.0211779	0.00816316	0.00703574	0.00687804	0.00719343	0.0142599	0.0121682	0.000117766	-0.000118882	0.000354414	0.0209659	0.00816319	0.00682376	0.00666388	0.00698364	0.0138359	0.0121682	-0.000306192	-0.000544784	-6.76008e-05	0.2169	N/A	0.737	0.204	N/A	0.7292	N/A	N/A	N/A
0.5	0.02	-0.0141421	0	15000	15000	10000	0.012893	0.00816432	-0.00710701	-0.00726477	-0.00694926	0.0201168	0.0121701	0.000116813	-0.000119919	0.000353544	-0.00438924	0.00816496	0.00975289	0.00959299	0.0099128	-0.0144477	0.0121707	-0.000305519	-0.000544166	-6.68722e-05	0.3786	N/A	0.3532	0.2195	N/A	0.0825	N/A	N/A	N/A
0.5	0.02	-0.01	0	15000	15000	10000	0.0149641	0.00816408	-0.00503586	-0.00519361	-0.00487811	0.0201169	0.0121699	0.000116928	-0.000119793	0.000353649	-0.000247109	0.00816503	0.00975289	0.00959299	0.0099128	-0.0103056	0.0121707	-0.000305579	-0.000544223	-6.69345e-05	0.378	N/A	0.4442	0.1369	N/A	0.0514	N/A	N/A	N/A
0.5	0.02	0	0	15000	15000	10000	0.0199644	0.00816337	-3.56418e-05	-0.000193365	0.000122082	0.0201172	0.0121689	0.000117208	-0.000119478	0.000353893	0.00975291	0.00816462	0.00975291	0.00959301	0.0099128	-0.000305698	0.01217	-0.000305698	-0.000544321	-6.70758e-05	0.3779	N/A	0.6888	0.0509	N/A	0.2218	N/A	N/A	N/A
0.5	0.02	0.01	0	15000	15000	10000	0.0249646	0.00816245	0.00496459	0.00480689	0.00512228	0.0201175	0.0121674	0.000117481	-0.000119155	0.000354116	0.019753	0.00816339	0.00975296	0.00959308	0.00991283	0.00969422	0.0121683	-0.000305785	-0.000544364	-6.72053e-05	0.3785	N/A	0.8702	0.122	N/A	0.6815	N/A	N/A	N/A
0.5	0.02	0.0141421	0	15000	15000	10000	0.0270358	0.00816201	0.00703575	0.00687808	0.00719343	0.0201176	0.0121667	0.000117592	-0.000119019	0.000354202	0.0238951	0.00816265	0.00975298	0.00959313	0.00991284	0.0138363	0.0121673	-0.000305811	-0.000544366	-6.72557e-05	0.3787	N/A	0.9177	0.2041	N/A	0.8299	N/A	N/A	N/A

## Sheet: STable2
Supplementary Table 2: Bias and power to detect a significant SNP effect (P<0.05) when the data was simulated with measurement error using both the structural equation model (SEM) and a linear model with varying maternal and fetal effect sizes.
Simulated parameters						Bias - Linear model - Fetal effect					Bias - SEM - Fetal effect					Bias - Linear model - Maternal effect					Bias - SEM - Maternal effect					Power - Fetal effect			Power - Maternal effect				Mean difference between Wald and LRT P-values
Allele Frequency	Fetal Effect	Maternal Effect	Maternal Measurment Error (R2)	Fetal Measurement Error (R2)	Number of simulations completed	Mean of Beta	Mean of SE	Bias	Lower 95% CI limit of bias	Upper 95% CI limit of bias	Mean of Beta	Mean of SE	Bias	Lower 95% CI limit of bias	Upper 95% CI limit of bias	Mean of Beta	Mean of SE	Bias	Lower 95% CI limit of bias	Upper 95% CI limit of bias	Mean of Beta	Mean of SE	Bias	Lower 95% CI limit of bias	Upper 95% CI limit of bias	SEM - Wald test	SEM - LRT	Linear model	SEM - Wald test	SEM - LRT	Linear model	2DF - LRT	Fetal effect	Maternal effect
0.5	-0.02	-0.0141421	0.25	0.25	10000	-0.0271765	0.0115454	-0.00717652	-0.00740502	-0.00694803	-0.0202462	0.016775	-0.000246222	-0.00057855	8.61053e-05	-0.0239837	0.0115455	-0.00984159	-0.0100684	-0.00961479	-0.0138606	0.016775	0.000281529	-4.92522e-05	0.000612311	0.2338	0.2338	0.6499	0.1325	0.1325	0.5436	0.7825	-4.01394e-06	-3.03355e-06
0.5	-0.02	-0.0141421	0.25	0.5	10000	-0.0271765	0.0115454	-0.00717652	-0.00740502	-0.00694803	-0.0202302	0.0158672	-0.000230155	-0.00054415	8.384e-05	-0.0240079	0.00816336	-0.00986573	-0.0100253	-0.00970616	-0.0138928	0.0127632	0.000249343	-1.51622e-06	0.000500202	0.2539	0.2538	0.6499	0.1967	0.1967	0.838	0.9091	-4.76596e-06	-3.90755e-06
0.5	-0.02	-0.0141421	0.25	0.75	10000	-0.0271765	0.0115454	-0.00717652	-0.00740502	-0.00694803	-0.0202208	0.0155528	-0.000220846	-0.000528424	8.67321e-05	-0.0240218	0.00666501	-0.00987967	-0.0100096	-0.00974973	-0.0139114	0.0111085	0.000230764	1.28199e-05	0.000448708	0.258	0.258	0.6499	0.243	0.243	0.9512	0.9664	-4.18856e-06	-3.61119e-06
0.5	-0.02	-0.0141421	0.25	1	10000	-0.0270176	0.0115446	-0.00701756	-0.00723983	-0.00679529	-0.0199179	0.0153924	8.21069e-05	-0.000215596	0.00037981	-0.0241582	0.00577138	-0.010016	-0.0101287	-0.00990334	-0.0141992	0.0101806	-5.70877e-05	-0.000256309	0.000142134	0.2482	0.2482	0.6487	0.2825	0.2825	0.9878	0.9891	-2.89502e-06	-4.95867e-06
0.5	-0.02	-0.0141421	0.5	0.25	10000	-0.0271353	0.00816304	-0.00713531	-0.00729734	-0.00697327	-0.0201912	0.012763	-0.000191238	-0.000444927	6.24513e-05	-0.0239837	0.0115455	-0.00984159	-0.0100684	-0.00961479	-0.0138882	0.0158673	0.000253971	-5.89822e-05	0.000566925	0.3538	0.3538	0.9104	0.1413	0.1413	0.5436	0.9334	-4.25015e-06	-3.98316e-06
0.5	-0.02	-0.0141421	0.5	0.5	10000	-0.0271353	0.00816304	-0.00713531	-0.00729734	-0.00697327	-0.0201752	0.0115441	-0.000175198	-0.00040434	5.39436e-05	-0.0240079	0.00816336	-0.00986573	-0.0100253	-0.00970616	-0.0139203	0.0115444	0.000221875	-4.95165e-06	0.000448702	0.4122	0.4122	0.9104	0.2259	0.2259	0.838	0.9738	-5.09722e-06	-3.10475e-06
0.5	-0.02	-0.0141421	0.5	0.75	10000	-0.0271353	0.00816304	-0.00713531	-0.00729734	-0.00697327	-0.0201658	0.0111081	-0.000165835	-0.000386097	5.44261e-05	-0.0240218	0.00666501	-0.00987967	-0.0100096	-0.00974973	-0.0139389	0.00968368	0.000203248	1.34653e-05	0.000393031	0.432	0.4319	0.9104	0.3001	0.3001	0.9512	0.9883	-3.99894e-06	-4.98637e-06
0.5	-0.02	-0.0141421	0.5	1	10000	-0.0270827	0.00816262	-0.00708274	-0.00724022	-0.00692525	-0.0200049	0.0108832	-4.88505e-06	-0.000216175	0.000206405	-0.0241582	0.00577138	-0.010016	-0.0101287	-0.00990334	-0.0141558	0.00860351	-1.36153e-05	-0.000182458	0.000155227	0.449	0.4491	0.9188	0.3742	0.3742	0.9878	0.9962	-4.97211e-06	-5.1716e-06
0.5	-0.02	-0.0141421	0.75	0.25	10000	-0.0271115	0.00666452	-0.00711151	-0.00724392	-0.0069791	-0.0201595	0.0111084	-0.000159492	-0.000380595	6.16109e-05	-0.0239837	0.0115455	-0.00984159	-0.0100684	-0.00961479	-0.013904	0.015553	0.000238139	-6.8614e-05	0.000544893	0.4409	0.4408	0.9828	0.1425	0.1425	0.5436	0.9821	-3.69442e-06	-4.30806e-06
0.5	-0.02	-0.0141421	0.75	0.5	10000	-0.0271115	0.00666452	-0.00711151	-0.00724392	-0.0069791	-0.0201434	0.00968335	-0.000143442	-0.000335879	4.89959e-05	-0.0240079	0.00816336	-0.00986573	-0.0100253	-0.00970616	-0.0139361	0.0111085	0.000206024	-1.21643e-05	0.000424213	0.5421	0.5421	0.9828	0.2394	0.2394	0.838	0.991	-4.5237e-06	-3.37094e-06
0.5	-0.02	-0.0141421	0.75	0.75	10000	-0.0271115	0.00666452	-0.00711151	-0.00724392	-0.0069791	-0.0201341	0.00915917	-0.000134112	-0.000315881	4.76573e-05	-0.0240218	0.00666501	-0.00987967	-0.0100096	-0.00974973	-0.0139547	0.00915964	0.000187426	8.0601e-06	0.000366791	0.5887	0.5887	0.9828	0.3295	0.3295	0.9512	0.9962	-3.81686e-06	-3.98551e-06
0.5	-0.02	-0.0141421	0.75	1	10000	-0.0271204	0.00666423	-0.00712037	-0.00724932	-0.00699142	-0.0200551	0.00888528	-5.50957e-05	-0.000228211	0.00011802	-0.0241582	0.00577138	-0.010016	-0.0101287	-0.00990334	-0.0141306	0.00800906	1.14912e-05	-0.000145773	0.000168755	0.6175	0.6175	0.9837	0.418	0.418	0.9878	0.9983	-4.70255e-06	-4.53818e-06
0.5	-0.02	-0.0141421	1	0.25	10000	-0.0271718	0.00577093	-0.00717177	-0.007284	-0.00705954	-0.0202267	0.0101796	-0.00022668	-0.00042421	-2.91498e-05	-0.0240036	0.0115444	-0.00986143	-0.010083	-0.00963982	-0.0138902	0.0153919	0.000251958	-4.41948e-05	0.000548111	0.5155	0.5155	0.9976	0.1421	0.1421	0.5465	0.9966	-4.85257e-06	-2.43884e-06
0.5	-0.02	-0.0141421	1	0.5	10000	-0.0271718	0.00577093	-0.00717177	-0.007284	-0.00705954	-0.0201831	0.0086027	-0.000183063	-0.000350575	-1.55507e-05	-0.0240689	0.00816262	-0.00992678	-0.0100839	-0.00976969	-0.0139774	0.0108828	0.000164716	-4.54478e-05	0.000374879	0.6558	0.6558	0.9976	0.2456	0.2455	0.8467	0.9984	-3.67073e-06	-5.5617e-06
0.5	-0.02	-0.0141421	1	0.75	10000	-0.0271718	0.00577093	-0.00717177	-0.007284	-0.00705954	-0.0201579	0.00800837	-0.000157938	-0.000314189	-1.68764e-06	-0.0241066	0.00666439	-0.0099645	-0.0100933	-0.00983566	-0.0140277	0.0088852	0.000114446	-5.80453e-05	0.000286938	0.7115	0.7114	0.9976	0.3511	0.3509	0.9555	0.9994	-3.87639e-06	-5.1788e-06
0.5	-0.02	-0.0141421	1	1	10000	-0.0270459	0.00577125	-0.0070459	-0.00715728	-0.00693452	-0.0199164	0.00769467	8.35797e-05	-6.64501e-05	0.000233609	-0.0242172	0.00577185	-0.010075	-0.0101886	-0.00996142	-0.0142589	0.00769528	-0.000116799	-0.000269028	3.54311e-05	0.7378	0.7378	0.997	0.4559	0.4558	0.987	0.9996	-3.69774e-06	-4.53897e-06
0.5	-0.02	0	0.25	0.25	10000	-0.0201046	0.0115459	-0.000104581	-0.000333115	0.000123952	-0.0202451	0.0167757	-0.000245082	-0.000577469	8.73041e-05	-0.00984158	0.0115462	-0.00984158	-0.0100684	-0.00961476	0.000280969	0.016776	0.000280969	-4.98498e-05	0.000611787	0.2334	0.2334	0.4125	0.0502	0.0501	0.1342	0.377	-4.86808e-06	-3.83804e-06
0.5	-0.02	0	0.25	0.5	10000	-0.0201046	0.0115459	-0.000104581	-0.000333115	0.000123952	-0.020229	0.0158681	-0.000229036	-0.000543087	8.50145e-05	-0.00986571	0.00816435	-0.00986571	-0.0100253	-0.00970612	0.000248793	0.0127645	0.000248793	-2.1076e-06	0.000499693	0.2538	0.2537	0.4125	0.0481	0.0481	0.2246	0.4277	-4.5952e-06	-2.4941e-06
0.5	-0.02	0	0.25	0.75	10000	-0.0201046	0.0115459	-0.000104581	-0.000333115	0.000123952	-0.0202197	0.0155537	-0.000219705	-0.000527337	8.79261e-05	-0.00987964	0.00666622	-0.00987964	-0.0100096	-0.00974969	0.00023022	0.01111	0.00023022	1.22332e-05	0.000448206	0.2584	0.2584	0.4125	0.0469	0.0468	0.3118	0.4819	-4.9227e-06	-2.95997e-06
0.5	-0.02	0	0.25	1	10000	-0.0199453	0.0115451	5.47395e-05	-0.000167548	0.000277027	-0.0199163	0.0153933	8.37021e-05	-0.000214022	0.000381426	-0.010016	0.00577277	-0.010016	-0.0101288	-0.0099033	-5.78825e-05	0.0101822	-5.78825e-05	-0.000257131	0.000141366	0.248	0.2479	0.4069	0.0506	0.0506	0.4081	0.5335	-3.90167e-06	-2.88506e-06
0.5	-0.02	0	0.5	0.25	10000	-0.0200634	0.00816373	-6.33689e-05	-0.000225444	9.87063e-05	-0.0201901	0.0127641	-0.00019008	-0.000443832	6.36721e-05	-0.00984158	0.0115462	-0.00984158	-0.0100684	-0.00961476	0.000253404	0.0158684	0.000253404	-5.95855e-05	0.000566394	0.3539	0.3539	0.6868	0.0512	0.0512	0.1342	0.6126	-3.97326e-06	-2.836e-06
0.5	-0.02	0	0.5	0.5	10000	-0.0200634	0.00816373	-6.33689e-05	-0.000225444	9.87063e-05	-0.020174	0.0115453	-0.000174033	-0.000403235	5.51699e-05	-0.00986571	0.00816435	-0.00986571	-0.0100253	-0.00970612	0.000221301	0.0115459	0.000221301	-5.56673e-06	0.00044817	0.412	0.412	0.6868	0.0494	0.0494	0.2246	0.6427	-4.73324e-06	-1.07116e-06
0.5	-0.02	0	0.5	0.75	10000	-0.0200634	0.00816373	-6.33689e-05	-0.000225444	9.87063e-05	-0.0201647	0.0111093	-0.000164686	-0.000385005	5.56343e-05	-0.00987964	0.00666622	-0.00987964	-0.0100096	-0.00974969	0.000202719	0.00968541	0.000202719	1.28917e-05	0.000392545	0.4332	0.4332	0.6868	0.0498	0.0498	0.3118	0.6693	-3.99419e-06	-3.16804e-06
0.5	-0.02	0	0.5	1	10000	-0.0200104	0.0081633	-1.04351e-05	-0.000167946	0.000147076	-0.0200032	0.0108844	-3.2459e-06	-0.000214564	0.000208072	-0.010016	0.00577277	-0.010016	-0.0101288	-0.0099033	-1.44322e-05	0.00860546	-1.44322e-05	-0.000183306	0.000154442	0.4484	0.4483	0.6944	0.0508	0.0508	0.4081	0.7042	-4.99058e-06	-3.01495e-06
0.5	-0.02	0	0.75	0.25	10000	-0.0200396	0.00666536	-3.95748e-05	-0.000172028	9.28783e-05	-0.0201584	0.0111096	-0.000158359	-0.000379524	6.28071e-05	-0.00984158	0.0115462	-0.00984158	-0.0100684	-0.00961476	0.000237582	0.0155542	0.000237582	-6.9207e-05	0.000544372	0.4403	0.4403	0.8496	0.0508	0.0508	0.1342	0.7805	-3.85137e-06	-2.61416e-06
0.5	-0.02	0	0.75	0.5	10000	-0.0200396	0.00666536	-3.95748e-05	-0.000172028	9.28783e-05	-0.0201423	0.00968475	-0.000142291	-0.00033479	5.02086e-05	-0.00986571	0.00816435	-0.00986571	-0.0100253	-0.00970612	0.000205482	0.01111	0.000205482	-1.27477e-05	0.000423712	0.5421	0.5421	0.8496	0.0515	0.0515	0.2246	0.7936	-4.32272e-06	-3.17164e-06
0.5	-0.02	0	0.75	0.75	10000	-0.0200396	0.00666536	-3.95748e-05	-0.000172028	9.28783e-05	-0.020133	0.00916064	-0.000132986	-0.000314814	4.88425e-05	-0.00987964	0.00666622	-0.00987964	-0.0100096	-0.00974969	0.000186884	0.00916148	0.000186884	7.47485e-06	0.000366293	0.5891	0.5891	0.8496	0.0504	0.0504	0.3118	0.808	-3.74616e-06	-2.89591e-06
0.5	-0.02	0	0.75	1	10000	-0.0200481	0.00666506	-4.80638e-05	-0.000177042	8.09142e-05	-0.0200535	0.00888679	-5.34811e-05	-0.00022663	0.000119667	-0.010016	0.00577277	-0.010016	-0.0101288	-0.0099033	1.06763e-05	0.00801116	1.06763e-05	-0.000146622	0.000167974	0.6164	0.6164	0.854	0.0506	0.0506	0.4081	0.8298	-5.21041e-06	-2.83655e-06
0.5	-0.02	0	1	0.25	10000	-0.0200995	0.00577189	-9.94654e-05	-0.000211725	1.27946e-05	-0.020225	0.0101809	-0.000225005	-0.000422562	-2.74492e-05	-0.00986144	0.0115451	-0.00986144	-0.0100831	-0.00963982	0.000251084	0.0153929	0.000251084	-4.50854e-05	0.000547254	0.5146	0.5146	0.9368	0.0472	0.0472	0.1291	0.8917	-4.99167e-06	-2.89156e-06
0.5	-0.02	0	1	0.5	10000	-0.0200995	0.00577189	-9.94654e-05	-0.000211725	1.27946e-05	-0.0201814	0.00860427	-0.000181417	-0.000348961	-1.38729e-05	-0.00992678	0.0081636	-0.00992678	-0.0100839	-0.00976967	0.000163893	0.0108844	0.000163893	-4.62946e-05	0.000374081	0.6546	0.6546	0.9368	0.0464	0.0464	0.2223	0.8985	-3.7972e-06	-3.08921e-06
0.5	-0.02	0	1	0.75	10000	-0.0200995	0.00577189	-9.94654e-05	-0.000211725	1.27946e-05	-0.0201563	0.00801006	-0.000156266	-0.000312551	1.91651e-08	-0.0099645	0.0066656	-0.0099645	-0.0100934	-0.00983564	0.000113638	0.0088871	0.000113638	-5.88829e-05	0.000286159	0.711	0.711	0.9368	0.0466	0.0466	0.3191	0.9023	-3.61093e-06	-3.22412e-06
0.5	-0.02	0	1	1	10000	-0.0199749	0.00577221	2.51402e-05	-8.62634e-05	0.000136544	-0.0199164	0.00769642	8.35617e-05	-6.65087e-05	0.000233632	-0.010075	0.00577325	-0.010075	-0.0101887	-0.00996143	-0.000116822	0.00769746	-0.000116822	-0.000269094	3.54493e-05	0.7378	0.7378	0.9348	0.0517	0.0517	0.4162	0.9079	-3.57426e-06	-2.78216e-06
0.5	0	-0.0141421	0.25	0.25	10000	-0.00717651	0.0115464	-0.00717651	-0.00740503	-0.006948	-0.000246139	0.0167763	-0.000246139	-0.000578485	8.6208e-05	-0.0139838	0.011546	0.000158335	-6.84771e-05	0.000385147	-0.0138607	0.016776	0.000281391	-4.93953e-05	0.000612177	0.0529	0.0529	0.0979	0.1324	0.1323	0.2265	0.2061	-2.5584e-06	-3.79737e-06
0.5	0	-0.0141421	0.25	0.5	10000	-0.00717651	0.0115464	-0.00717651	-0.00740503	-0.006948	-0.000230144	0.0158687	-0.000230144	-0.000544157	8.38696e-05	-0.0140079	0.00816415	0.000134198	-2.53769e-05	0.000293772	-0.0138929	0.0127645	0.000249264	-1.59492e-06	0.000500124	0.0501	0.0501	0.0979	0.1968	0.1968	0.3988	0.3408	-1.93392e-06	-2.75782e-06
0.5	0	-0.0141421	0.25	0.75	10000	-0.00717651	0.0115464	-0.00717651	-0.00740503	-0.006948	-0.000220788	0.0155543	-0.000220788	-0.000528384	8.68084e-05	-0.0140219	0.00666596	0.000120262	-9.66711e-06	0.000250191	-0.0139115	0.01111	0.000230666	1.2726e-05	0.000448606	0.0519	0.0519	0.0979	0.2428	0.2428	0.5561	0.4725	-2.27297e-06	-3.6322e-06
0.5	0	-0.0141421	0.25	1	10000	-0.0070176	0.0115456	-0.0070176	-0.00723989	-0.00679531	8.23798e-05	0.0153939	8.23798e-05	-0.000215354	0.000380113	-0.0141587	0.00577248	-1.65889e-05	-0.000129308	9.61303e-05	-0.0141999	0.0101822	-5.77779e-05	-0.000257032	0.000141476	0.046	0.046	0.0895	0.2827	0.2827	0.6828	0.5909	-2.8016e-06	-4.95544e-06
0.5	0	-0.0141421	0.5	0.25	10000	-0.0071353	0.00816444	-0.0071353	-0.00729737	-0.00697324	-0.000191188	0.0127649	-0.000191188	-0.000444904	6.2528e-05	-0.0139838	0.011546	0.000158335	-6.84771e-05	0.000385147	-0.0138883	0.0158684	0.000253863	-5.90963e-05	0.000566823	0.0518	0.0518	0.1475	0.141	0.141	0.2265	0.2347	-2.3189e-06	-4.21745e-06
0.5	0	-0.0141421	0.5	0.5	10000	-0.0071353	0.00816444	-0.0071353	-0.00729737	-0.00697324	-0.000175142	0.0115461	-0.000175142	-0.000404312	5.40275e-05	-0.0140079	0.00816415	0.000134198	-2.53769e-05	0.000293772	-0.0139204	0.0115458	0.000221777	-5.05274e-06	0.000448606	0.0515	0.0515	0.1475	0.2268	0.2268	0.3988	0.3598	-3.09025e-06	-2.88576e-06
0.5	0	-0.0141421	0.5	0.75	10000	-0.0071353	0.00816444	-0.0071353	-0.00729737	-0.00697324	-0.000165746	0.0111101	-0.000165746	-0.000386036	5.45442e-05	-0.0140219	0.00666596	0.000120262	-9.66711e-06	0.000250191	-0.0139389	0.00968538	0.000203192	1.34112e-05	0.000392973	0.0519	0.0519	0.1475	0.2998	0.2998	0.5561	0.4849	-3.71e-06	-3.93673e-06
0.5	0	-0.0141421	0.5	1	10000	-0.00708277	0.00816401	-0.00708277	-0.00724029	-0.00692526	-4.55839e-06	0.0108853	-4.55839e-06	-0.000215893	0.000206776	-0.0141587	0.00577248	-1.65889e-05	-0.000129308	9.61303e-05	-0.0141565	0.0086054	-1.43301e-05	-0.000183212	0.000154552	0.0471	0.0471	0.1354	0.3748	0.3748	0.6828	0.5971	-3.51999e-06	-5.10951e-06
0.5	0	-0.0141421	0.75	0.25	10000	-0.00711151	0.00666623	-0.00711151	-0.00724396	-0.00697906	-0.000159464	0.0111104	-0.000159464	-0.0003806	6.16708e-05	-0.0139838	0.011546	0.000158335	-6.84771e-05	0.000385147	-0.0139041	0.0155541	0.000238048	-6.87135e-05	0.000544809	0.052	0.0521	0.189	0.1428	0.1428	0.2265	0.2627	-3.32766e-06	-4.58849e-06
0.5	0	-0.0141421	0.75	0.5	10000	-0.00711151	0.00666623	-0.00711151	-0.00724396	-0.00697906	-0.000143359	0.00968573	-0.000143359	-0.000335831	4.9114e-05	-0.0140079	0.00816415	0.000134198	-2.53769e-05	0.000293772	-0.0139362	0.0111099	0.000205972	-1.22203e-05	0.000424165	0.0533	0.0533	0.189	0.2393	0.2393	0.3988	0.3829	-3.49979e-06	-2.38593e-06
0.5	0	-0.0141421	0.75	0.75	10000	-0.00711151	0.00666623	-0.00711151	-0.00724396	-0.00697906	-0.000134076	0.00916168	-0.000134076	-0.000315881	4.77283e-05	-0.0140219	0.00666596	0.000120262	-9.66711e-06	0.000250191	-0.0139548	0.00916143	0.00018733	7.9655e-06	0.000366695	0.0516	0.0516	0.189	0.3303	0.3303	0.5561	0.4975	-2.67951e-06	-4.10464e-06
0.5	0	-0.0141421	0.75	1	10000	-0.0071204	0.00666593	-0.0071204	-0.00724939	-0.00699142	-5.47192e-05	0.00888787	-5.47192e-05	-0.00022789	0.000118452	-0.0141587	0.00577248	-1.65889e-05	-0.000129308	9.61303e-05	-0.0141314	0.0080111	1.07851e-05	-0.000146523	0.000168093	0.0485	0.0485	0.1837	0.4182	0.4182	0.6828	0.6057	-4.5589e-06	-4.07264e-06
0.5	0	-0.0141421	1	0.25	10000	-0.00717181	0.0057729	-0.00717181	-0.00728407	-0.00705954	-0.000226334	0.0101819	-0.000226334	-0.000423914	-2.87542e-05	-0.0140041	0.011545	0.000137989	-8.36367e-05	0.000359615	-0.013891	0.0153929	0.000251183	-4.49963e-05	0.000547363	0.0477	0.0477	0.2273	0.1418	0.1418	0.2217	0.2792	-2.32119e-06	-2.56612e-06
0.5	0	-0.0141421	1	0.5	10000	-0.00717181	0.0057729	-0.00717181	-0.00728407	-0.00705954	-0.00018276	0.00860538	-0.00018276	-0.000350331	-1.51889e-05	-0.0140695	0.00816339	7.26567e-05	-8.44494e-05	0.000229763	-0.0139781	0.0108843	0.000164002	-4.61984e-05	0.000374202	0.0485	0.0485	0.2273	0.2449	0.2449	0.4066	0.3989	-2.70643e-06	-4.99295e-06
0.5	0	-0.0141421	1	0.75	10000	-0.00717181	0.0057729	-0.00717181	-0.00728407	-0.00705954	-0.000157582	0.00801126	-0.000157582	-0.000313895	-1.26825e-06	-0.0141072	0.00666534	3.49371e-05	-9.39235e-05	0.000163798	-0.0140284	0.00888705	0.00011372	-5.88142e-05	0.000286255	0.0505	0.0505	0.2273	0.3498	0.3498	0.5598	0.5157	-2.92708e-06	-4.79803e-06
0.5	0	-0.0141421	1	1	10000	-0.0070459	0.00577322	-0.0070459	-0.00715731	-0.00693448	8.35193e-05	0.00769768	8.35193e-05	-6.65718e-05	0.00023361	-0.0142171	0.00577295	-7.49286e-05	-0.000188556	3.86986e-05	-0.0142588	0.00769741	-0.000116679	-0.000268964	3.56068e-05	0.0484	0.0484	0.2246	0.4559	0.4558	0.6904	0.6144	-2.72314e-06	-4.40708e-06
0.5	0	0	0.25	0.25	10000	-0.000104567	0.0115465	-0.000104567	-0.000333113	0.000123978	-0.000244989	0.0167765	-0.000244989	-0.000577382	8.74039e-05	0.000158334	0.0115463	0.000158334	-6.84839e-05	0.000385151	0.000280828	0.0167763	0.000280828	-4.99826e-05	0.000611639	0.0526	0.0526	0.0523	0.0499	0.0499	0.0522	0.051	-3.88972e-06	-3.44874e-06
0.5	0	0	0.25	0.5	10000	-0.000104567	0.0115465	-0.000104567	-0.000333113	0.000123978	-0.000229002	0.0158689	-0.000229002	-0.000543059	8.50543e-05	0.000134202	0.00816456	0.000134202	-2.53804e-05	0.000293785	0.000248709	0.012765	0.000248709	-2.1756e-06	0.000499594	0.0504	0.0504	0.0523	0.0483	0.0483	0.0516	0.0498	-1.89509e-06	-2.42721e-06
0.5	0	0	0.25	0.75	10000	-0.000104567	0.0115465	-0.000104567	-0.000333113	0.000123978	-0.000219617	0.0155545	-0.000219617	-0.000527253	8.80198e-05	0.00012027	0.00666647	0.00012027	-9.66911e-06	0.000250209	0.000230096	0.0111106	0.000230096	1.21322e-05	0.00044806	0.0519	0.0519	0.0523	0.0468	0.0468	0.0509	0.0487	-3.65713e-06	-3.40605e-06
0.5	0	0	0.25	1	10000	5.47135e-05	0.0115456	5.47135e-05	-0.000167585	0.000277012	8.40153e-05	0.0153941	8.40153e-05	-0.000213726	0.000381756	-1.65872e-05	0.00577306	-1.65872e-05	-0.000129318	9.61433e-05	-5.8596e-05	0.0101828	-5.8596e-05	-0.000257857	0.000140665	0.0459	0.0459	0.0458	0.0504	0.0503	0.0483	0.0491	-2.84526e-06	-3.09302e-06
0.5	0	0	0.5	0.25	10000	-6.33626e-05	0.00816455	-6.33626e-05	-0.000225454	9.87288e-05	-0.000189992	0.0127651	-0.000189992	-0.000443755	6.37702e-05	0.000158334	0.0115463	0.000158334	-6.84839e-05	0.000385151	0.000253249	0.0158688	0.000253249	-5.97344e-05	0.000566232	0.0517	0.0517	0.0511	0.0514	0.0514	0.0522	0.0519	-1.99691e-06	-1.9905e-06
0.5	0	0	0.5	0.5	10000	-6.33626e-05	0.00816455	-6.33626e-05	-0.000225454	9.87288e-05	-0.00017398	0.0115464	-0.00017398	-0.000403192	5.5232e-05	0.000134202	0.00816456	0.000134202	-2.53804e-05	0.000293785	0.000221214	0.0115464	0.000221214	-5.63923e-06	0.000448067	0.052	0.052	0.0511	0.0498	0.0498	0.0516	0.0508	-1.08483e-06	-1.82048e-06
0.5	0	0	0.5	0.75	10000	-6.33626e-05	0.00816455	-6.33626e-05	-0.000225454	9.87288e-05	-0.000164523	0.0111104	-0.000164523	-0.000384852	5.58062e-05	0.00012027	0.00666647	0.00012027	-9.66911e-06	0.000250209	0.000202659	0.00968603	0.000202659	1.28547e-05	0.000392462	0.052	0.052	0.0511	0.0497	0.0497	0.0509	0.0507	-3.44294e-06	-2.79016e-06
0.5	0	0	0.5	1	10000	-1.04581e-05	0.0081641	-1.04581e-05	-0.000167985	0.000147069	-2.90946e-06	0.0108855	-2.90946e-06	-0.000214252	0.000208433	-1.65872e-05	0.00577306	-1.65872e-05	-0.000129318	9.61433e-05	-1.51532e-05	0.00860614	-1.51532e-05	-0.000184043	0.000153737	0.0467	0.0467	0.0451	0.0505	0.0505	0.0483	0.048	-2.46824e-06	-3.03262e-06
0.5	0	0	0.75	0.25	10000	-3.9573e-05	0.00666636	-3.9573e-05	-0.000172046	9.28999e-05	-0.000158312	0.0111107	-0.000158312	-0.000379491	6.28675e-05	0.000158334	0.0115463	0.000158334	-6.84839e-05	0.000385151	0.00023748	0.0155545	0.00023748	-6.93047e-05	0.000544264	0.0524	0.0523	0.0519	0.051	0.051	0.0522	0.0538	-2.73641e-06	-2.55181e-06
0.5	0	0	0.75	0.5	10000	-3.9573e-05	0.00666636	-3.9573e-05	-0.000172046	9.28999e-05	-0.000142161	0.00968605	-0.000142161	-0.000334673	5.03516e-05	0.000134202	0.00816456	0.000134202	-2.53804e-05	0.000293785	0.00020548	0.0111105	0.00020548	-1.27354e-05	0.000423695	0.0535	0.0535	0.0519	0.0515	0.0515	0.0516	0.0536	-2.88216e-06	-3.22886e-06
0.5	0	0	0.75	0.75	10000	-3.9573e-05	0.00666636	-3.9573e-05	-0.000172046	9.28999e-05	-0.000132937	0.00916201	-0.000132937	-0.000314778	4.89039e-05	0.00012027	0.00666647	0.00012027	-9.66911e-06	0.000250209	0.000186755	0.00916212	0.000186755	7.36872e-06	0.000366141	0.0521	0.0521	0.0519	0.05	0.05	0.0509	0.0531	-2.75684e-06	-2.51331e-06
0.5	0	0	0.75	1	10000	-4.80849e-05	0.00666605	-4.80849e-05	-0.000177083	8.09127e-05	-5.30536e-05	0.0088882	-5.30536e-05	-0.000226234	0.000120127	-1.65872e-05	0.00577306	-1.65872e-05	-0.000129318	9.61433e-05	9.95797e-06	0.00801189	9.95797e-06	-0.000147358	0.000167274	0.0481	0.0481	0.0488	0.0503	0.0503	0.0483	0.0493	-3.3182e-06	-2.85482e-06
0.5	0	0	1	0.25	10000	-9.94842e-05	0.00577305	-9.94842e-05	-0.000211767	1.27983e-05	-0.000224636	0.0101822	-0.000224636	-0.000422223	-2.70501e-05	0.000137979	0.0115453	0.000137979	-8.36528e-05	0.00035961	0.000250303	0.0153933	0.000250303	-4.58804e-05	0.000546486	0.0483	0.0483	0.0523	0.0473	0.0473	0.0453	0.0497	-2.59353e-06	-2.81215e-06
0.5	0	0	1	0.5	10000	-9.94842e-05	0.00577305	-9.94842e-05	-0.000211767	1.27983e-05	-0.000181091	0.00860573	-0.000181091	-0.00034867	-1.35122e-05	7.26515e-05	0.0081638	7.26515e-05	-8.44627e-05	0.000229766	0.000163153	0.0108849	0.000163153	-4.70514e-05	0.000373358	0.0482	0.0482	0.0523	0.0463	0.0463	0.0465	0.0505	-2.95342e-06	-2.38486e-06
0.5	0	0	1	0.75	10000	-9.94842e-05	0.00577305	-9.94842e-05	-0.000211767	1.27983e-05	-0.000155902	0.00801163	-0.000155902	-0.000312224	4.20445e-07	3.49348e-05	0.00666584	3.49348e-05	-9.39357e-05	0.000163805	0.000112894	0.00888777	0.000112894	-5.96468e-05	0.000285435	0.0501	0.0501	0.0523	0.0471	0.0471	0.0476	0.0482	-2.70936e-06	-2.67912e-06
0.5	0	0	1	1	10000	2.5141e-05	0.00577336	2.5141e-05	-8.62852e-05	0.000136567	8.3492e-05	0.00769805	8.3492e-05	-6.66134e-05	0.000233597	-7.49415e-05	0.00577353	-7.49415e-05	-0.00018858	3.8697e-05	-0.000116671	0.00769822	-0.000116671	-0.000268972	3.56293e-05	0.0484	0.0484	0.0462	0.0524	0.0524	0.0518	0.0501	-3.58392e-06	-3.568e-06
0.5	0.02	-0.0141421	0.25	0.25	10000	0.0128235	0.0115463	-0.00717649	-0.00740501	-0.00694798	0.0197539	0.0167762	-0.000246055	-0.000578388	8.6279e-05	-0.00398392	0.0115463	0.0101582	0.00993141	0.010385	-0.0138609	0.0167763	0.00028124	-4.95307e-05	0.000612011	0.2172	0.2171	0.1997	0.1323	0.1324	0.0666	0.1734	-3.73885e-06	-3.98791e-06
0.5	0.02	-0.0141421	0.25	0.5	10000	0.0128235	0.0115463	-0.00717649	-0.00740501	-0.00694798	0.0197699	0.0158685	-0.000230085	-0.000544083	8.39144e-05	-0.00400806	0.00816452	0.0101341	0.00997452	0.0102936	-0.013893	0.0127648	0.000249134	-1.69846e-06	0.000499966	0.2359	0.2359	0.1997	0.1969	0.1969	0.076	0.1851	-1.65221e-06	-2.29927e-06
0.5	0.02	-0.0141421	0.25	0.75	10000	0.0128235	0.0115463	-0.00717649	-0.00740501	-0.00694798	0.0197793	0.0155542	-0.000220669	-0.000528249	8.69106e-05	-0.00402199	0.00666642	0.0101201	0.00999023	0.01025	-0.0139116	0.0111104	0.000230488	1.25834e-05	0.000448393	0.2439	0.2439	0.1997	0.244	0.2438	0.089	0.2022	-4.05045e-06	-3.95687e-06
0.5	0.02	-0.0141421	0.25	1	10000	0.0129824	0.0115454	-0.0070176	-0.00723988	-0.00679531	0.0200827	0.0153937	8.27286e-05	-0.000215001	0.000380459	-0.00415929	0.005773	0.00998285	0.00987013	0.0100956	-0.0142007	0.0101826	-5.8516e-05	-0.000257768	0.000140736	0.2527	0.2526	0.201	0.2826	0.2825	0.1117	0.2234	-4.16763e-06	-4.35501e-06
0.5	0.02	-0.0141421	0.5	0.25	10000	0.0128647	0.0081642	-0.00713529	-0.00729735	-0.00697323	0.0198089	0.0127647	-0.000191075	-0.000444776	6.26264e-05	-0.00398392	0.0115463	0.0101582	0.00993141	0.010385	-0.0138884	0.0158687	0.000253692	-5.92525e-05	0.000566637	0.3421	0.342	0.3516	0.1408	0.1406	0.0666	0.2992	-5.1552e-06	-4.37172e-06
0.5	0.02	-0.0141421	0.5	0.5	10000	0.0128647	0.0081642	-0.00713529	-0.00729735	-0.00697323	0.0198249	0.0115459	-0.00017507	-0.000404221	5.40817e-05	-0.00400806	0.00816452	0.0101341	0.00997452	0.0102936	-0.0139205	0.0115462	0.000221642	-5.15949e-06	0.000448444	0.4065	0.4064	0.3516	0.2264	0.2264	0.076	0.3176	-3.5495e-06	-2.94669e-06
0.5	0.02	-0.0141421	0.5	0.75	10000	0.0128647	0.0081642	-0.00713529	-0.00729735	-0.00697323	0.0198344	0.0111099	-0.000165579	-0.000385848	5.46907e-05	-0.00402199	0.00666642	0.0101201	0.00999023	0.01025	-0.0139391	0.00968584	0.000203036	1.32927e-05	0.000392779	0.433	0.433	0.3516	0.2996	0.2996	0.089	0.3393	-7.35853e-06	-3.7847e-06
0.5	0.02	-0.0141421	0.5	1	10000	0.0129172	0.00816376	-0.00708277	-0.00724028	-0.00692526	0.0199958	0.0108851	-4.21048e-06	-0.000215541	0.00020712	-0.00415929	0.005773	0.00998285	0.00987013	0.0100956	-0.0141572	0.00860593	-1.50656e-05	-0.000183947	0.000153816	0.4532	0.4531	0.3476	0.3747	0.3746	0.1117	0.3732	-3.97065e-06	-4.60347e-06
0.5	0.02	-0.0141421	0.75	0.25	10000	0.0128885	0.00666593	-0.0071115	-0.00724395	-0.00697906	0.0198406	0.0111103	-0.000159381	-0.000380501	6.17391e-05	-0.00398392	0.0115463	0.0101582	0.00993141	0.010385	-0.0139042	0.0155544	0.000237903	-6.88445e-05	0.00054465	0.4366	0.4364	0.4915	0.1433	0.1433	0.0666	0.4277	-4.61812e-06	-3.40854e-06
0.5	0.02	-0.0141421	0.75	0.5	10000	0.0128885	0.00666593	-0.0071115	-0.00724395	-0.00697906	0.0198567	0.00968552	-0.000143251	-0.000335703	4.92016e-05	-0.00400806	0.00816452	0.0101341	0.00997452	0.0102936	-0.0139363	0.0111104	0.000205877	-1.22876e-05	0.000424042	0.5394	0.5394	0.4915	0.2394	0.2394	0.076	0.4544	-5.25173e-06	-9.47895e-07
0.5	0.02	-0.0141421	0.75	0.75	10000	0.0128885	0.00666593	-0.0071115	-0.00724395	-0.00697906	0.019866	0.00916145	-0.000134014	-0.000315796	4.77676e-05	-0.00402199	0.00666642	0.0101201	0.00999023	0.01025	-0.013955	0.00916192	0.000187169	7.84263e-06	0.000366496	0.5841	0.5841	0.4915	0.3297	0.3296	0.089	0.4816	-4.28904e-06	-3.78466e-06
0.5	0.02	-0.0141421	0.75	1	10000	0.0128796	0.00666563	-0.0071204	-0.00724938	-0.00699142	0.0199457	0.00888763	-5.43396e-05	-0.000227506	0.000118827	-0.00415929	0.005773	0.00998285	0.00987013	0.0100956	-0.0141321	0.00801166	1.0037e-05	-0.000147271	0.000167345	0.6124	0.6124	0.4894	0.4177	0.4177	0.1117	0.5083	-4.48742e-06	-4.36007e-06
0.5	0.02	-0.0141421	1	0.25	10000	0.0128282	0.00577256	-0.0071718	-0.00728406	-0.00705954	0.0197741	0.0101817	-0.000225923	-0.000423503	-2.8344e-05	-0.00400473	0.0115452	0.0101374	0.00991578	0.010359	-0.0138917	0.0153932	0.000250386	-4.57991e-05	0.000546571	0.4898	0.4898	0.6016	0.1419	0.1419	0.0608	0.5212	-4.41044e-06	-3.68363e-06
0.5	0.02	-0.0141421	1	0.5	10000	0.0128282	0.00577256	-0.0071718	-0.00728406	-0.00705954	0.0198176	0.00860513	-0.000182381	-0.00034995	-1.48114e-05	-0.00407005	0.00816376	0.0100721	0.00991498	0.0102292	-0.0139789	0.0108847	0.000163222	-4.69825e-05	0.000373426	0.6335	0.6335	0.6016	0.2449	0.2448	0.0744	0.5566	-4.19828e-06	-5.51431e-06
0.5	0.02	-0.0141421	1	0.75	10000	0.0128282	0.00577256	-0.0071718	-0.00728406	-0.00705954	0.0198428	0.00801099	-0.000157195	-0.000313506	-8.84089e-07	-0.00410777	0.00666579	0.0100344	0.00990551	0.0101632	-0.0140292	0.00888756	0.000112977	-5.95612e-05	0.000285515	0.7019	0.7018	0.6016	0.3505	0.3505	0.0887	0.5917	-4.3482e-06	-4.61595e-06
0.5	0.02	-0.0141421	1	1	10000	0.0129541	0.00577288	-0.0070459	-0.00715731	-0.00693449	0.0200835	0.0076974	8.34924e-05	-6.65928e-05	0.000233578	-0.00421692	0.00577348	0.00992521	0.00981158	0.0100388	-0.0142587	0.007698	-0.000116529	-0.000268824	3.57655e-05	0.741	0.741	0.6148	0.4568	0.4568	0.1137	0.639	-4.06333e-06	-5.15583e-06

## Sheet: STable3
Supplementary Table 3: Bias and power to detect a significant SNP effect (P<0.05) when the data was simulated as in the UK Biobank (i.e., only 6 discrete values for offspring birthweight) using both the structural equation model (SEM) and a linear model with varying maternal and fetal effect sizes and minor allele frequencies.
Simulated parameters				Bias - Linear model - Fetal effect					Bias - SEM - Fetal effect					Bias - Linear model - Maternal effect					Bias - SEM - Maternal effect					Power - Fetal effect			Power - Maternal effect				Mean difference between Wald and LRT P-values
Allele Frequency	Fetal Effect	Maternal Effect	Number of simulations completed	Mean of Beta	Mean of SE	Bias	Lower 95% CI limit of bias	Upper 95% CI limit of bias	Mean of Beta	Mean of SE	Bias	Lower 95% CI limit of bias	Upper 95% CI limit of bias	Mean of Beta	Mean of SE	Bias	Lower 95% CI limit of bias	Upper 95% CI limit of bias	Mean of Beta	Mean of SE	Bias	Lower 95% CI limit of bias	Upper 95% CI limit of bias	SEM - Wald test	SEM - LRT	Linear model	SEM - Wald test	SEM - LRT	Linear model	2DF - LRT	Fetal effect	Maternal effect
0.01	-0.02	-0.0141421	9996	-0.0271102	0.00577559	-0.00711019	-0.00722564	-0.00699475	-0.0201945	0.00777103	-0.000194542	-0.000352031	-3.70526e-05	-0.0239042	0.0059554	-0.00976207	-0.00987878	-0.00964535	-0.0138286	0.0079501	0.00031355	0.000146871	0.000480228	0.739096	0.739096	0.995798	0.414866	0.414666	0.980492	0.998699	-0.00010331	-0.000104511
0.01	-0.02	-0.01	9995	-0.025039	0.00577596	-0.00503896	-0.00515438	-0.00492354	-0.0201812	0.00777262	-0.00018119	-0.00033515	-2.72294e-05	-0.0198061	0.00595842	-0.00980612	-0.00992281	-0.00968944	-0.00971553	0.00795413	0.000284468	0.000129243	0.000439693	0.736468	0.736468	0.990395	0.229615	0.229715	0.913057	0.993897	-3.874e-06	-5.0289e-06
0.01	-0.02	0	10000	-0.0200395	0.00577657	-3.945e-05	-0.000154772	7.58723e-05	-0.0201143	0.00777445	-0.000114332	-0.000268224	3.95594e-05	-0.0099074	0.00596378	-0.0099074	-0.0100241	-0.00979071	0.000149767	0.00796069	0.000149767	-5.49603e-06	0.000305031	0.7342	0.7341	0.9306	0.0477	0.0477	0.3829	0.8988	-3.01534e-06	-2.16545e-06
0.01	-0.02	0.01	9999	-0.0150395	0.00577706	0.00496047	0.00484506	0.00507588	-0.0200504	0.00777556	-5.03525e-05	-0.000204394	0.000103689	-3.53243e-06	0.00596669	-0.0100035	-0.0101203	-0.00988676	0.0100216	0.00796419	2.16454e-05	-0.000133753	0.000177044	0.731773	0.731673	0.740774	0.243724	0.243524	0.0462046	0.665967	-4.3919e-06	-5.33858e-06
0.01	-0.02	0.0141421	9993	-0.0129697	0.00577726	0.00703034	0.00691481	0.00714587	-0.0200133	0.00777534	-1.32851e-05	-0.000169555	0.000142985	0.00409953	0.00596719	-0.0100426	-0.0101594	-0.00992578	0.0140824	0.00796451	-5.96861e-05	-0.000225918	0.000106546	0.730711	0.730511	0.615731	0.423897	0.423797	0.104973	0.630942	-0.000104062	-0.000105821
0.01	-0.0141421	-0.0141421	9997	-0.0212531	0.00577642	-0.007111	-0.00722647	-0.00699553	-0.0143199	0.00777334	-0.000177757	-0.000331824	-2.3689e-05	-0.0210264	0.00595918	-0.0068843	-0.00700085	-0.00676775	-0.0138665	0.00795513	0.000275645	0.000120499	0.000430792	0.448134	0.448034	0.951686	0.416125	0.416125	0.941282	0.987196	-4.65065e-06	-5.17426e-06
0.01	-0.0141421	-0.01	9998	-0.0191802	0.00577667	-0.00503802	-0.00515341	-0.00492263	-0.0142896	0.00777409	-0.000147478	-0.000301411	6.4549e-06	-0.0169259	0.00596158	-0.00692587	-0.00704239	-0.00680936	-0.00978107	0.00795803	0.00021893	6.38734e-05	0.000373986	0.446789	0.446889	0.909582	0.233947	0.233747	0.807461	0.946789	-5.37237e-06	-5.50315e-06
0.01	-0.0141421	0	9998	-0.0141819	0.00577714	-3.97524e-05	-0.000155069	7.55643e-05	-0.0142281	0.00777547	-8.59573e-05	-0.000239915	6.80006e-05	-0.00702164	0.00596567	-0.00702164	-0.00713823	-0.00690505	9.24074e-05	0.00796302	9.24074e-05	-6.28255e-05	0.00024764	0.444689	0.444789	0.694639	0.0462092	0.0462092	0.220244	0.611822	-4.88054e-06	-3.67891e-06
0.01	-0.0141421	0.01	9992	-0.00918154	0.00577749	0.0049606	0.00484511	0.00507608	-0.0141472	0.00777552	-5.10977e-06	-0.000162236	0.000152017	0.00288104	0.00596736	-0.00711896	-0.0072356	-0.00700231	0.00993105	0.00796456	-6.89475e-05	-0.000235265	9.73702e-05	0.441653	0.441553	0.355184	0.239792	0.239592	0.0756605	0.34998	-0.000105181	-0.000106104
0.01	-0.0141421	0.0141421	9995	-0.0071122	0.0057776	0.00702994	0.00691443	0.00714545	-0.0140942	0.00777455	4.79039e-05	-0.000114433	0.000210241	0.00698717	0.00596746	-0.00715497	-0.00727158	-0.00703835	0.0139707	0.00796381	-0.00017148	-0.000355287	1.23273e-05	0.44012	0.43982	0.237019	0.42071	0.42041	0.21971	0.397199	-0.000305572	-0.000305913
0.01	0	-0.0141421	10000	-0.00711029	0.00577758	-0.00711029	-0.00722576	-0.00699482	-0.000147093	0.00777592	-0.000147093	-0.000301131	6.94553e-06	-0.0139999	0.00596527	0.000142195	2.5544e-05	0.000258846	-0.0139264	0.00796262	0.000215743	6.05226e-05	0.000370962	0.0541	0.0541	0.2373	0.422	0.4219	0.6488	0.5847	-3.34911e-06	-4.33912e-06
0.01	0	-0.01	9999	-0.00503937	0.00577766	-0.00503937	-0.00515479	-0.00492396	-0.000121569	0.00777624	-0.000121569	-0.000275537	3.23987e-05	-0.0098964	0.0059664	0.000103602	-1.3076e-05	0.00022028	-0.00983561	0.007964	0.000164387	9.15836e-06	0.000319615	0.0542054	0.0542054	0.146615	0.232923	0.232923	0.383538	0.327933	-3.6087e-06	-4.73259e-06
0.01	0	0	9997	-3.86809e-05	0.00577774	-3.86809e-05	-0.000154049	7.66875e-05	-6.10973e-05	0.00777652	-6.10973e-05	-0.000215038	9.28437e-05	1.42959e-05	0.00596756	1.42959e-05	-0.000102415	0.000131007	4.48415e-05	0.00796534	4.48415e-05	-0.000110443	0.000200126	0.053216	0.053216	0.0557167	0.0450135	0.0449135	0.0446134	0.0512154	-3.2188e-06	-3.42328e-06
0.01	0	0.01	9999	0.00496088	0.00577765	0.00496088	0.00484546	0.0050763	5.71001e-07	0.00777622	5.71001e-07	-0.000153452	0.000154594	0.0099209	0.00596626	-7.90999e-05	-0.000195725	3.75251e-05	0.00992061	0.00796384	-7.93888e-05	-0.000234617	7.58391e-05	0.0538054	0.0537054	0.141314	0.238124	0.238124	0.385739	0.324732	-4.04159e-06	-4.62408e-06
0.01	0	0.0141421	9997	0.00703316	0.00577759	0.00703316	0.00691767	0.00714866	2.58816e-05	0.00777588	2.58816e-05	-0.000128251	0.000180014	0.0140275	0.00596509	-0.000114629	-0.000231211	1.95165e-06	0.0140146	0.00796239	-0.000127571	-0.000282792	2.76511e-05	0.0540162	0.0541162	0.228168	0.420226	0.420226	0.649895	0.583275	-3.0649e-06	-4.90891e-06
0.01	0.0141421	-0.0141421	9999	0.00703119	0.0057776	-0.00711095	-0.00722642	-0.00699547	0.0140415	0.00777628	-0.00010068	-0.000254577	5.32165e-05	-0.0069998	0.00596743	0.00714233	0.00702577	0.0072589	-0.0140205	0.00796511	0.000121604	-3.33838e-05	0.000276591	0.441744	0.441744	0.228923	0.424742	0.424642	0.218222	0.39774	-4.84119e-06	-4.70063e-06
0.01	0.0141421	-0.01	9994	0.00910255	0.00577747	-0.00503959	-0.00515502	-0.00492415	0.0140928	0.00777513	-4.93478e-05	-0.000206583	0.000107887	-0.00289487	0.0059673	0.00710513	0.00698856	0.00722171	-0.00997943	0.00796415	2.05678e-05	-0.000148798	0.000189934	0.443366	0.443066	0.347008	0.238543	0.238143	0.0761457	0.347208	-0.000205415	-0.000205075
0.01	0.0141421	0	9996	0.0141043	0.00577716	-3.78099e-05	-0.000153173	7.75532e-05	0.0141275	0.00777547	-1.46112e-05	-0.000168407	0.000139184	0.00701738	0.0059655	0.00701738	0.00690086	0.0071339	-4.63853e-05	0.00796282	-4.63853e-05	-0.00020134	0.000108569	0.447979	0.447879	0.685474	0.0461184	0.0461184	0.218587	0.605242	-4.70584e-06	-2.12311e-06
0.01	0.0141421	0.01	9986	0.0191029	0.00577667	0.00496078	0.00484528	0.00507629	0.0141951	0.00777399	5.29564e-05	-0.00010102	0.000206933	0.0169132	0.00596128	0.0069132	0.00679655	0.00702984	0.00981565	0.00795764	-0.000184348	-0.000339463	-2.92335e-05	0.451732	0.451632	0.90727	0.234128	0.234128	0.809633	0.948428	-4.58364e-06	-3.56718e-06
0.01	0.0141421	0.0141421	9981	0.0211764	0.00577635	0.00703429	0.00691876	0.00714983	0.0142245	0.00777311	8.23432e-05	-7.15956e-05	0.000236282	0.0210161	0.00595885	0.00687401	0.00675737	0.00699065	0.0139039	0.00795466	-0.000238238	-0.000393289	-8.31881e-05	0.453161	0.452961	0.951107	0.41599	0.41599	0.943092	0.987276	-5.44295e-06	-5.0887e-06
0.01	0.02	-0.0141421	9997	0.0128892	0.00577723	-0.00711083	-0.00722632	-0.00699534	0.0199184	0.00777584	-8.1601e-05	-0.000235607	7.24053e-05	-0.00409926	0.00596709	0.0100429	0.0099262	0.0101596	-0.0140585	0.0079647	8.36761e-05	-7.15127e-05	0.000238865	0.727918	0.727918	0.608583	0.426628	0.426528	0.108633	0.63189	-3.73084e-06	-4.45796e-06
0.01	0.02	-0.01	9997	0.0149604	0.00577709	-0.00503965	-0.00515506	-0.00492424	0.0199415	0.00777558	-5.84914e-05	-0.000212389	9.54058e-05	8.44947e-06	0.00596653	0.0100084	0.0098918	0.0101251	-0.0099623	0.00796402	3.76957e-05	-0.000117441	0.000192833	0.730319	0.730419	0.73382	0.242073	0.242173	0.0448134	0.6683	-3.85082e-06	-4.39448e-06
0.01	0.02	0	9991	0.0199635	0.00577654	-3.64628e-05	-0.000151829	7.89036e-05	0.020008	0.00777427	7.99156e-06	-0.000145931	0.000161914	0.00991509	0.00596342	0.00991509	0.00979839	0.0100318	-8.89088e-05	0.00796017	-8.89088e-05	-0.000244169	6.63511e-05	0.73346	0.73346	0.929637	0.0479431	0.0479431	0.385547	0.897908	-3.12165e-06	-2.95858e-06
0.01	0.02	0.01	9976	0.0249571	0.00577586	0.00495713	0.00484159	0.00507267	0.0200713	0.00777234	7.1281e-05	-8.28661e-05	0.000225428	0.0198073	0.00595805	0.00980735	0.00969059	0.00992411	0.0097717	0.00795359	-0.000228296	-0.000383666	-7.29253e-05	0.734162	0.734062	0.989675	0.232759	0.232658	0.91269	0.994387	-4.10456e-06	-5.63216e-06
0.01	0.02	0.0141421	9989	0.0270344	0.00577553	0.0070344	0.00691891	0.0071499	0.0201086	0.00777143	0.000108582	-4.5479e-05	0.000262644	0.0239059	0.0059551	0.0097638	0.00964705	0.00988055	0.0138516	0.00795007	-0.000290489	-0.000445811	-0.000135166	0.73601	0.73601	0.996496	0.41796	0.41796	0.980579	0.9996	-4.9265e-06	-5.11238e-06
0.1	-0.02	-0.0141421	10000	-0.0271188	0.0057714	-0.00711884	-0.00723202	-0.00700566	-0.0201948	0.00776742	-0.000194819	-0.000346228	-4.34106e-05	-0.0239455	0.00596089	-0.00980332	-0.00992129	-0.00968535	-0.013848	0.00795593	0.000294089	0.000137881	0.000450297	0.7392	0.7392	0.9975	0.4119	0.4118	0.9789	0.9997	-3.76878e-06	-4.69495e-06
0.1	-0.02	-0.01	10000	-0.0250481	0.00577171	-0.00504807	-0.00516126	-0.00493489	-0.0201631	0.00776802	-0.000163118	-0.000314562	-1.16732e-05	-0.0198515	0.00596158	-0.00985147	-0.00996951	-0.00973343	-0.00976991	0.0079569	0.000230087	7.37753e-05	0.000386399	0.7373	0.7373	0.9929	0.2285	0.2285	0.9135	0.9968	-3.72256e-06	-4.3148e-06
0.1	-0.02	0	10000	-0.0200488	0.00577236	-4.87901e-05	-0.000161996	6.44162e-05	-0.0201009	0.00776917	-0.000100874	-0.000252278	5.053e-05	-0.00994627	0.0059627	-0.00994627	-0.0100641	-0.00982847	0.000104166	0.00795851	0.000104166	-5.18369e-05	0.000260169	0.7333	0.7332	0.9331	0.0496	0.0496	0.3818	0.8988	-3.71656e-06	-2.73871e-06
0.1	-0.02	0.01	10000	-0.0150495	0.00577287	0.0049505	0.00483727	0.00506373	-0.0200472	0.00776996	-4.72204e-05	-0.000198701	0.00010426	-2.81536e-05	0.00596317	-0.0100282	-0.0101459	-0.00991044	0.00999545	0.00795926	-4.55215e-06	-0.00016052	0.000151416	0.7313	0.7312	0.7376	0.2431	0.2431	0.0522	0.6668	-3.54109e-06	-3.60058e-06
0.1	-0.02	0.0141421	10000	-0.0129787	0.00577303	0.00702127	0.00690803	0.00713451	-0.0200229	0.0077702	-2.28937e-05	-0.000174401	0.000128613	0.00407687	0.00596319	-0.0100653	-0.0101829	-0.00994761	0.0140883	0.00795936	-5.38277e-05	-0.00020976	0.000102104	0.7297	0.7297	0.611	0.4245	0.4245	0.1065	0.6302	-3.55185e-06	-4.36072e-06
0.1	-0.0141421	-0.0141421	10000	-0.021261	0.00577222	-0.00711885	-0.00723204	-0.00700566	-0.0143158	0.00776863	-0.000173667	-0.000325043	-2.22909e-05	-0.0210483	0.00596148	-0.00690614	-0.00702408	-0.0067882	-0.0138904	0.00795691	0.000251764	9.56353e-05	0.000407892	0.4515	0.4515	0.9574	0.414	0.4139	0.9412	0.9889	-4.87756e-06	-4.52724e-06
0.1	-0.0141421	-0.01	10000	-0.0191902	0.00577246	-0.00504808	-0.00516128	-0.00493488	-0.0142849	0.0077691	-0.000142788	-0.000294112	8.53608e-06	-0.016953	0.00596206	-0.00695304	-0.00707101	-0.00683507	-0.00981058	0.00795772	0.000189416	3.3307e-05	0.000345526	0.4505	0.4504	0.9132	0.2301	0.2301	0.8103	0.9489	-4.44788e-06	-4.40962e-06
0.1	-0.0141421	0	10000	-0.0141909	0.00577294	-4.8795e-05	-0.000162012	6.44225e-05	-0.0142269	0.00776998	-8.47999e-05	-0.000236113	6.65132e-05	-0.00704145	0.00596293	-0.00704145	-0.00715914	-0.00692377	7.20088e-05	0.00795897	7.20088e-05	-8.37851e-05	0.000227803	0.4475	0.4475	0.6883	0.049	0.049	0.2194	0.6131	-4.54454e-06	-2.73322e-06
0.1	-0.0141421	0.01	10000	-0.00919164	0.00577327	0.00495049	0.00483725	0.00506373	-0.0141731	0.00777053	-3.09266e-05	-0.000182355	0.000120501	0.0028763	0.00596318	-0.0071237	-0.0072413	-0.0070061	0.00996283	0.00795944	-3.7174e-05	-0.000192974	0.000118626	0.4449	0.4448	0.3591	0.2407	0.2407	0.0785	0.3564	-4.50764e-06	-3.65832e-06
0.1	-0.0141421	0.0141421	10000	-0.00712087	0.00577337	0.00702127	0.00690802	0.00713452	-0.0141483	0.00777061	-6.16699e-06	-0.000157621	0.000145287	0.0069807	0.00596308	-0.00716144	-0.00727899	-0.00704389	0.0140549	0.00795932	-8.72842e-05	-0.000243042	6.84734e-05	0.4455	0.4455	0.2373	0.4231	0.423	0.2173	0.4007	-5.06637e-06	-4.84625e-06
0.1	0	-0.0141421	10000	-0.00711886	0.00577337	-0.00711886	-0.00723207	-0.00700564	-0.000130352	0.00777042	-0.000130352	-0.000281652	2.09472e-05	-0.0140422	0.00596252	9.99433e-05	-1.79593e-05	0.000217846	-0.013977	0.00795858	0.000165118	9.1185e-06	0.000321117	0.0489	0.0489	0.2381	0.4201	0.4201	0.6505	0.5808	-2.96969e-06	-4.56877e-06
0.1	0	-0.01	10000	-0.00504809	0.00577345	-0.00504809	-0.00516131	-0.00493487	-0.000106023	0.00777065	-0.000106023	-0.000257396	4.53503e-05	-0.00993714	0.00596287	6.28615e-05	-5.49897e-05	0.000180713	-0.00988413	0.00795908	0.00011587	-4.01465e-05	0.000271886	0.0479	0.0478	0.1424	0.234	0.234	0.3819	0.3228	-2.6107e-06	-4.33775e-06
0.1	0	0	10000	-4.87998e-05	0.00577352	-4.87998e-05	-0.000162029	6.44288e-05	-4.77308e-05	0.00777085	-4.77308e-05	-0.000199136	0.000103674	-2.59957e-05	0.00596319	-2.59957e-05	-0.00014362	9.16286e-05	-2.13434e-06	0.00795953	-2.13434e-06	-0.000157944	0.000153675	0.0482	0.0482	0.05	0.0501	0.0501	0.053	0.0506	-3.02706e-06	-3.34e-06
0.1	0	0.01	10000	0.00495049	0.00577344	0.00495049	0.00483725	0.00506374	1.28445e-05	0.00777067	1.28445e-05	-0.000138669	0.000164358	0.00988166	0.00596282	-0.000118342	-0.000236153	-5.30803e-07	0.00987525	0.00795905	-0.000124753	-0.000280842	3.13355e-05	0.0489	0.0489	0.1401	0.2394	0.2394	0.386	0.3217	-1.48999e-06	-5.73581e-06
0.1	0	0.0141421	10000	0.00702127	0.00577337	0.00702127	0.00690802	0.00713452	3.76968e-05	0.00777048	3.76968e-05	-0.000113835	0.000189228	0.013986	0.00596249	-0.000156158	-0.000273996	-3.83212e-05	0.0139671	0.00795862	-0.000175013	-0.000331139	-1.88876e-05	0.0489	0.0489	0.2306	0.4183	0.4183	0.6508	0.5844	-2.21603e-06	-4.83048e-06
0.1	0.0141421	-0.0141421	10000	0.00702328	0.00577337	-0.00711886	-0.00723207	-0.00700564	0.0140525	0.00777063	-8.96765e-05	-0.00024113	6.1777e-05	-0.00703212	0.00596304	0.00711001	0.00699233	0.00722769	-0.0140584	0.0079593	8.37818e-05	-7.21421e-05	0.000239706	0.4448	0.4448	0.2306	0.4222	0.4222	0.2196	0.4009	-5.01329e-06	-5.11665e-06
0.1	0.0141421	-0.01	10000	0.00909405	0.00577328	-0.00504809	-0.0051613	-0.00493487	0.0140775	0.00777056	-6.45944e-05	-0.000216055	8.68657e-05	-0.00292822	0.00596312	0.00707178	0.00695403	0.00718954	-0.00996699	0.00795941	3.30149e-05	-0.000122992	0.000189022	0.4454	0.4454	0.3528	0.2392	0.2392	0.0818	0.3514	-4.35572e-06	-4.33089e-06
0.1	0.0141421	0	10000	0.0140933	0.00577294	-4.8795e-05	-0.000162012	6.44225e-05	0.0141418	0.00777006	-2.97379e-07	-0.000151831	0.000151237	0.0069739	0.00596287	0.0069739	0.00685617	0.00709163	-9.70256e-05	0.007959	-9.70256e-05	-0.000253073	5.90216e-05	0.4494	0.4494	0.6836	0.0504	0.0504	0.2168	0.6073	-3.71603e-06	-2.69417e-06
0.1	0.0141421	0.01	10000	0.0190926	0.00577246	0.0049505	0.00483728	0.00506372	0.0141978	0.00776921	5.56818e-05	-9.59079e-05	0.000207271	0.0168885	0.00596191	0.00688855	0.00677072	0.00700638	0.00978965	0.00795767	-0.000210345	-0.000366545	-5.41453e-05	0.4533	0.4533	0.9109	0.2318	0.2318	0.8074	0.9465	-4.43739e-06	-4.83482e-06
0.1	0.0141421	0.0141421	10000	0.0211634	0.00577222	0.00702128	0.00690805	0.00713451	0.0142245	0.00776871	8.24002e-05	-6.9219e-05	0.00023402	0.02099	0.00596135	0.00684791	0.0067301	0.00696573	0.0138778	0.00795686	-0.000264357	-0.000420568	-0.000108147	0.4534	0.4534	0.956	0.4154	0.4154	0.935	0.987	-5.0432e-06	-4.71739e-06
0.1	0.02	-0.0141421	10000	0.0128811	0.00577304	-0.00711886	-0.00723207	-0.00700565	0.0199277	0.00777022	-7.22798e-05	-0.000223739	7.91792e-05	-0.0041293	0.00596307	0.0100128	0.00989512	0.0101305	-0.0140932	0.00795925	4.8979e-05	-0.00010699	0.000204949	0.723	0.723	0.606	0.4245	0.4245	0.109	0.6255	-3.52553e-06	-4.32016e-06
0.1	0.02	-0.01	10000	0.0149519	0.00577287	-0.00504808	-0.00516129	-0.00493487	0.0199579	0.00776999	-4.20826e-05	-0.000193568	0.000109403	-3.30799e-05	0.00596304	0.00996692	0.00984914	0.0100847	-0.010012	0.00795917	-1.20323e-05	-0.000168098	0.000144034	0.7248	0.7248	0.7307	0.2404	0.2403	0.0537	0.6627	-3.0213e-06	-3.70389e-06
0.1	0.02	0	10000	0.0199512	0.00577236	-4.87901e-05	-0.000161996	6.44162e-05	0.0200179	0.00776926	1.78816e-05	-0.000133667	0.00016943	0.0098756	0.00596258	0.0098756	0.00975788	0.00999333	-0.000133346	0.00795848	-0.000133346	-0.000289417	2.27254e-05	0.7279	0.7279	0.9325	0.0493	0.0492	0.3828	0.8985	-3.79481e-06	-3.10967e-06
0.1	0.02	0.01	10000	0.0249505	0.00577171	0.00495051	0.0048373	0.00506372	0.0200766	0.00776804	7.65783e-05	-7.50092e-05	0.000228166	0.0197862	0.00596137	0.00978617	0.00966839	0.00990395	0.00974788	0.00795671	-0.000252118	-0.00040828	-9.59557e-05	0.7302	0.7302	0.9912	0.2303	0.2302	0.9092	0.9952	-4.04997e-06	-4.03397e-06
0.1	0.02	0.0141421	10000	0.0270213	0.0057714	0.00702129	0.00690807	0.0071345	0.0200988	0.00776739	9.88198e-05	-5.28064e-05	0.000250446	0.0238944	0.00596067	0.00975222	0.00963444	0.00986999	0.0138449	0.00795568	-0.000297194	-0.000453383	-0.000141006	0.7318	0.7318	0.9972	0.4138	0.4138	0.9784	0.9997	-3.57259e-06	-4.17523e-06
0.5	-0.02	-0.0141421	10000	-0.0270459	0.00577125	-0.0070459	-0.00715728	-0.00693452	-0.0200569	0.00776733	-5.68749e-05	-0.000208675	9.49256e-05	-0.0240065	0.00596138	-0.00986439	-0.00998155	-0.00974723	-0.0139781	0.00795648	0.000164007	6.50649e-06	0.000321507	0.7364	0.7364	0.997	0.4242	0.4242	0.9814	0.9994	-3.91251e-06	-5.00965e-06
0.5	-0.02	-0.01	10000	-0.0249748	0.00577156	-0.00497484	-0.00508622	-0.00486345	-0.0200345	0.00776791	-3.44554e-05	-0.000186316	0.000117405	-0.019898	0.00596189	-0.00989803	-0.0100153	-0.00978078	-0.00988085	0.00795725	0.000119155	-3.84799e-05	0.00027679	0.7365	0.7364	0.9924	0.2357	0.2357	0.9145	0.9966	-3.8849e-06	-4.7694e-06
0.5	-0.02	0	10000	-0.0199749	0.00577221	2.51402e-05	-8.62634e-05	0.000136544	-0.0199722	0.00776904	2.78201e-05	-0.000123977	0.000179617	-0.00999148	0.00596273	-0.00999148	-0.0101087	-0.00987422	-5.42609e-06	0.00795857	-5.42609e-06	-0.000162992	0.00015214	0.7333	0.7333	0.9348	0.0517	0.0517	0.3885	0.9071	-3.97802e-06	-2.72755e-06
0.5	-0.02	0.01	10000	-0.0149749	0.00577271	0.00502512	0.0049137	0.00513653	-0.0199143	0.00776982	8.56781e-05	-6.60245e-05	0.000237381	-7.83025e-05	0.00596298	-0.0100783	-0.0101954	-0.00996118	0.00987883	0.0079591	-0.000121171	-0.000278505	3.61624e-05	0.7312	0.7312	0.7385	0.2406	0.2406	0.0516	0.6635	-3.86828e-06	-3.38208e-06
0.5	-0.02	0.0141421	10000	-0.0129038	0.00577287	0.00709618	0.00698476	0.0072076	-0.0198867	0.00777002	0.000113326	-3.8342e-05	0.000264993	0.00402235	0.00596295	-0.0101198	-0.010237	-0.0100026	0.0139657	0.0079591	-0.000176482	-0.000333834	-1.91295e-05	0.7308	0.7308	0.6104	0.4197	0.4197	0.1042	0.6269	-3.88879e-06	-3.875e-06
0.5	-0.0141421	-0.0141421	10000	-0.021188	0.00577206	-0.0070459	-0.00715729	-0.0069345	-0.0141844	0.00776855	-4.22453e-05	-0.000194117	0.000109627	-0.0210995	0.00596173	-0.0069574	-0.00707465	-0.00684015	-0.0140074	0.00795724	0.00013475	-2.28928e-05	0.000292393	0.4462	0.4461	0.9585	0.4239	0.4239	0.9415	0.9904	-5.01242e-06	-4.97826e-06
0.5	-0.0141421	-0.01	10000	-0.019117	0.00577231	-0.00497484	-0.00508624	-0.00486344	-0.014158	0.00776899	-1.58619e-05	-0.000167737	0.000136013	-0.016997	0.00596219	-0.00699699	-0.00711427	-0.00687971	-0.00991803	0.00795789	8.19697e-05	-7.56944e-05	0.000239634	0.4448	0.4448	0.9145	0.238	0.238	0.8111	0.955	-5.10722e-06	-4.84786e-06
0.5	-0.0141421	0	10000	-0.014117	0.00577278	2.51406e-05	-8.62743e-05	0.000136556	-0.0140972	0.00776985	4.49137e-05	-0.000106814	0.000196641	-0.00708819	0.00596286	-0.00708819	-0.00720541	-0.00697096	-3.96114e-05	0.00795893	-3.96114e-05	-0.000197069	0.000117846	0.4423	0.4422	0.6904	0.0513	0.0513	0.2202	0.6118	-4.97355e-06	-2.6203e-06
0.5	-0.0141421	0.01	10000	-0.00911702	0.00577312	0.00502512	0.0049137	0.00513654	-0.0140364	0.00777032	0.000105734	-4.59928e-05	0.000257461	0.00282055	0.00596296	-0.00717945	-0.00729661	-0.0070623	0.00983872	0.00795917	-0.000161282	-0.000318661	-3.904e-06	0.4393	0.4393	0.3473	0.2388	0.2388	0.0788	0.3445	-4.93853e-06	-3.42218e-06
0.5	-0.0141421	0.0141421	10000	-0.00704596	0.00577321	0.00709618	0.00698475	0.0072076	-0.0140105	0.00777044	0.000131674	-2.00173e-05	0.000283365	0.00692376	0.00596286	-0.00721838	-0.00733557	-0.00710119	0.013929	0.0079591	-0.000213177	-0.000370551	-5.5804e-05	0.4394	0.4394	0.2265	0.4169	0.4168	0.2135	0.3877	-4.93846e-06	-3.95107e-06
0.5	0	-0.0141421	10000	-0.0070459	0.00577322	-0.0070459	-0.00715731	-0.00693448	7.45056e-07	0.00777028	7.45056e-07	-0.000151033	0.000152523	-0.0140929	0.00596246	4.91912e-05	-6.81281e-05	0.00016651	-0.0140934	0.00795853	4.87766e-05	-0.000108821	0.000206374	0.0469	0.0469	0.2246	0.4261	0.4261	0.659	0.5906	-2.68827e-06	-5.10623e-06
0.5	0	-0.01	10000	-0.00497484	0.00577329	-0.00497484	-0.00508626	-0.00486342	2.38372e-05	0.00777047	2.38372e-05	-0.000127903	0.000175577	-0.00998546	0.00596275	1.45365e-05	-0.000102712	0.000131785	-0.00999742	0.00795893	2.57875e-06	-0.000154908	0.000160065	0.0473	0.0473	0.1381	0.2409	0.2409	0.3885	0.3239	-2.67206e-06	-4.81666e-06
0.5	0	0	10000	2.5141e-05	0.00577336	2.5141e-05	-8.62852e-05	0.000136567	8.87061e-05	0.00777064	8.87061e-05	-6.29794e-05	0.000240392	-8.2806e-05	0.00596303	-8.2806e-05	-0.000200079	3.44665e-05	-0.000127192	0.00795931	-0.000127192	-0.000284644	3.02608e-05	0.0473	0.0473	0.0462	0.0515	0.0515	0.0517	0.0514	-2.65406e-06	-2.83686e-06
0.5	0	0.01	10000	0.00502512	0.00577329	0.00502512	0.00491369	0.00513655	0.000148074	0.00777046	0.000148074	-3.62223e-06	0.000299771	0.0098281	0.00596275	-0.000171896	-0.000289062	-5.47293e-05	0.00975404	0.00795892	-0.000245959	-0.000403316	-8.86024e-05	0.047	0.0469	0.1339	0.2359	0.2359	0.3766	0.3115	-2.53531e-06	-3.49586e-06
0.5	0	0.0141421	10000	0.00709618	0.00577321	0.00709618	0.00698475	0.0072076	0.000175998	0.00777026	0.000175998	2.43602e-05	0.000327636	0.0139283	0.00596248	-0.000213797	-0.000331011	-9.65831e-05	0.0138403	0.00795854	-0.000301821	-0.00045917	-0.000144472	0.0476	0.0475	0.2314	0.4118	0.4118	0.6447	0.5765	-2.58581e-06	-4.03132e-06
0.5	0.0141421	-0.0141421	10000	0.00709624	0.00577322	-0.0070459	-0.00715731	-0.00693448	0.0141863	0.00777041	4.41385e-05	-0.000107586	0.000195863	-0.00708697	0.00596287	0.00705517	0.0069378	0.00717254	-0.0141801	0.00795907	-3.80058e-05	-0.000195605	0.000119593	0.4455	0.4455	0.2304	0.4303	0.4303	0.2237	0.3963	-3.93572e-06	-5.13139e-06
0.5	0.0141421	-0.01	10000	0.0091673	0.00577312	-0.00497484	-0.00508625	-0.00486342	0.014211	0.00777032	6.88872e-05	-8.2832e-05	0.000220606	-0.00298197	0.00596301	0.00701803	0.00690073	0.00713533	-0.0100875	0.00795921	-8.75159e-05	-0.000245037	7.00049e-05	0.4474	0.4474	0.3526	0.2451	0.2451	0.0801	0.3528	-3.99794e-06	-4.93242e-06
0.5	0.0141421	0	10000	0.0141673	0.00577278	2.51406e-05	-8.62743e-05	0.000136556	0.0142748	0.0077698	0.000132633	-1.89896e-05	0.000284256	0.00692237	0.0059629	0.00692237	0.00680507	0.00703968	-0.000215039	0.00795892	-0.000215039	-0.000372476	-5.76018e-05	0.4515	0.4515	0.6932	0.0504	0.0504	0.2107	0.6142	-3.96929e-06	-2.80974e-06
0.5	0.0141421	0.01	10000	0.0191673	0.0057723	0.00502512	0.00491371	0.00513653	0.0143379	0.00776896	0.000195801	4.42264e-05	0.000347376	0.0168276	0.00596219	0.00682758	0.00671048	0.00694469	0.00965859	0.00795787	-0.000341407	-0.000498608	-0.000184206	0.4545	0.4545	0.9151	0.2316	0.2316	0.8056	0.9498	-4.26522e-06	-3.608e-06
0.5	0.0141421	0.0141421	10000	0.0212383	0.00577206	0.00709618	0.00698477	0.00720758	0.0143625	0.00776851	0.000220406	6.88645e-05	0.000371947	0.0209328	0.00596176	0.00679066	0.00667352	0.0069078	0.0137515	0.00795723	-0.000390631	-0.000547835	-0.000233427	0.4553	0.4552	0.9602	0.409	0.409	0.9387	0.9887	-4.2374e-06	-4.0446e-06
0.5	0.02	-0.0141421	10000	0.0129541	0.00577288	-0.0070459	-0.00715731	-0.00693449	0.020061	0.00776999	6.0959e-05	-9.08105e-05	0.000212729	-0.00418327	0.00596297	0.00995887	0.00984149	0.0100763	-0.0142138	0.00795909	-7.16467e-05	-0.000229305	8.6012e-05	0.7319	0.7319	0.6148	0.4329	0.4328	0.1061	0.6326	-3.42907e-06	-5.1321e-06
0.5	0.02	-0.01	10000	0.0150252	0.00577271	-0.00497484	-0.00508625	-0.00486343	0.0200846	0.00776977	8.45652e-05	-6.71282e-05	0.000236259	-7.65538e-05	0.00596304	0.00992345	0.00980616	0.0100407	-0.0101189	0.0079591	-0.000118871	-0.000276365	3.86221e-05	0.7321	0.732	0.7424	0.2443	0.2443	0.0522	0.6704	-3.4937e-06	-4.90233e-06
0.5	0.02	0	10000	0.0200251	0.00577221	2.51402e-05	-8.62634e-05	0.000136544	0.0201502	0.007769	0.000150218	-1.34802e-06	0.000301785	0.00982493	0.00596275	0.00982493	0.00970768	0.00994218	-0.000250208	0.00795855	-0.000250208	-0.000407542	-9.28743e-05	0.7381	0.7381	0.9378	0.0514	0.0514	0.3803	0.9034	-3.48643e-06	-2.87032e-06
0.5	0.02	0.01	10000	0.0250251	0.00577155	0.00502512	0.00491373	0.00513651	0.0202125	0.00776788	0.00021255	6.10282e-05	0.000364071	0.0197314	0.0059619	0.00973139	0.00961431	0.00984848	0.0096251	0.00795723	-0.000374902	-0.000532044	-0.000217759	0.7389	0.7389	0.9921	0.2287	0.2287	0.9101	0.9955	-3.48547e-06	-3.66113e-06
0.5	0.02	0.0141421	10000	0.0270962	0.00577124	0.00709618	0.00698479	0.00720756	0.0202388	0.00776732	0.000238789	8.72733e-05	0.000390305	0.0238341	0.00596141	0.00969201	0.0095748	0.00980923	0.0137147	0.0079565	-0.000427398	-0.000584668	-0.000270128	0.7408	0.7408	0.9971	0.4079	0.4079	0.9781	0.9995	-3.54698e-06	-4.24034e-06

## Sheet: STable4
Supplementary Table 4: Results from the UK Biobank for each of the 58 birthweight associated loci using a linear model (unadjusted for the effect of the other genotype) or the structural equation model (adjusted for both maternal and fetal effects).
SNP	Gene	Linear Model - Fetal Effect			Linear Model - Maternal Effect			SEM - Fetal Effect			SEM - Maternal Effect			SEM - 2DF test
		Beta	Std. Error	P-Value	Beta	Std. Error	P-Value	Beta	Std. Error	P-Value	Beta	Std. Error	P-Value	P-Value
rs1011939	GPR139	0.0261481	0.00627025	3.04759e-05	-0.000240251	0.00676701	0.971679	0.0337811	0.0089468	0.000159513	-0.0169104	0.00939839	0.0719736	0.000230567
rs10402712	PEPD	0.0262046	0.0063551	3.73788e-05	-0.00198616	0.0068668	0.772398	0.0350814	0.00906762	0.000109344	-0.0184069	0.00953288	0.0534966	0.000186902
rs10830963	MTNR1B	0.0174035	0.00622397	0.00517229	0.0340441	0.00670775	3.88063e-07	-0.000218441	0.00888157	0.980378	0.0343022	0.00932129	0.000233251	1.94156e-07
rs10935733	CPA3	0.0224868	0.00570211	8.03569e-05	0.0164242	0.00614821	0.00755615	0.0207386	0.008133	0.0107746	0.00652239	0.00853878	0.444954	9.88354e-06
rs1101081	ESR1	0.0292622	0.00625049	2.85247e-06	0.0200182	0.00673804	0.00297032	0.0277726	0.00891848	0.00184539	0.00572835	0.00936184	0.540615	3.36341e-07
rs11055034	APOLD1	0.0136335	0.00622218	0.0284471	0.0049229	0.00669525	0.462171	0.0141475	0.0088739	0.110874	-0.00224489	0.00930404	0.809337	0.0974894
rs113086489	CLDN7	0.0318772	0.00565725	1.76035e-08	0.0194945	0.00609922	0.00139312	0.0306947	0.00806849	0.000142223	0.00474773	0.00847013	0.57512	1.0222e-09
rs11719201	ADCY5	0.0385757	0.00654421	3.77368e-09	-0.00147642	0.00705277	0.834184	0.0523413	0.00933532	2.06099e-08	-0.0276512	0.00979781	0.00476989	1.59147e-08
rs11765649	IGF2BP3	0.0328818	0.00636332	2.38086e-07	0.0272867	0.00687229	7.17985e-05	0.0261911	0.0090777	0.00391143	0.0146003	0.00954034	0.125923	2.26695e-09
rs12543725	SLC45A4	0.0255143	0.00565521	6.444e-06	0.0173315	0.00610151	0.00450562	0.0221471	0.00807308	0.00608209	0.00643474	0.00847913	0.447917	2.35152e-06
rs12823128	ITPR2	0.0238242	0.00558101	1.96814e-05	0.0161916	0.00600568	0.00701877	0.0210665	0.00795941	0.00812723	0.0049333	0.00834571	0.554442	1.39819e-05
rs12906125	FES	0.0243125	0.00594393	4.31303e-05	0.0329794	0.00640065	2.57907e-07	0.011297	0.00847811	0.1827	0.0268835	0.00889341	0.00250403	3.24575e-09
rs12942207	SP6-SP2	0.0214211	0.00608749	0.000433689	0.00933341	0.00657241	0.155587	0.0217552	0.00868338	0.0122318	-0.000744873	0.00912416	0.934935	0.00103475
rs13266210	ANK1-NKX6-3	0.0392833	0.00684959	9.7874e-09	0.00239008	0.00743205	0.747764	0.0509543	0.00978849	1.93446e-07	-0.0249034	0.0103183	0.0157992	9.59295e-08
rs13322435	CCNL1-LEKR1	0.0421018	0.00598227	1.97278e-12	0.0216299	0.00643988	0.000783516	0.0437825	0.00853329	2.88528e-07	-0.00142296	0.00894948	0.87367	2.71854e-13
rs134594	KREMEN1	0.0248405	0.00585113	2.18496e-05	0.00892004	0.00631739	0.157961	0.0262245	0.00835041	0.00168656	-0.0044035	0.00877442	0.615769	0.00013369
rs1351394	HMGA2	0.0389859	0.005541	1.99941e-12	0.0273372	0.00598533	4.94942e-06	0.0335116	0.00790817	2.25935e-05	0.0104495	0.00831211	0.208701	1.65778e-14
rs1374204	EPAS1	0.0470403	0.00608519	1.0885e-14	0.0300073	0.00656989	4.94881e-06	0.0421313	0.00868516	1.22869e-06	0.00780915	0.00912602	0.392163	5.49237e-16
rs138715366	YKT6-GCK	0.257365	0.0328096	4.42288e-15	0.11937	0.0359488	0.00089894	0.269546	0.0468978	9.05602e-09	-0.0164941	0.0497157	0.740064	7.55807e-16
rs139975827	ABCC9	0.0237998	0.00603225	7.97456e-05	-0.00424021	0.00649823	0.51407	0.0338199	0.00859814	8.37518e-05	-0.0200502	0.00902225	0.0262627	0.000235613
rs1415701	L3MBTL3	0.0251023	0.00631871	7.11422e-05	0.0283031	0.00679699	3.13105e-05	0.0145326	0.00901385	0.106908	0.019594	0.00944884	0.0381078	1.06265e-06
rs144843919	SUZ12P1-CRLF3	0.0932736	0.0155606	2.05537e-09	0.0286251	0.0166191	0.0849993	0.101796	0.0221649	4.37678e-06	-0.019997	0.0231153	0.386984	1.15871e-08
rs1819436	RNF219-AS1	0.025575	0.00845417	0.00248621	0.00106076	0.00909966	0.9072	0.0321318	0.0120623	0.00772575	-0.0147063	0.0126488	0.244964	0.0127057
rs2150052	LPAR1	0.0238261	0.00557716	1.93938e-05	0.0240705	0.0060435	6.81722e-05	0.01581	0.00796567	0.0471707	0.015485	0.00838947	0.0649265	3.66123e-07
rs2229742	NRIP1	0.0376073	0.00913046	3.8119e-05	0.00915981	0.00987769	0.353763	0.0429149	0.0130331	0.000992042	-0.0111186	0.0137122	0.417451	0.000180957
rs2242116	PTH1R	0.024448	0.00573784	2.03953e-05	0.0177457	0.00619683	0.0041892	0.0193806	0.00819066	0.0179726	0.00838572	0.00860797	0.329967	9.69102e-06
rs2324499	LINC00332	0.0140719	0.00594543	0.0179431	0.00941702	0.00640692	0.141616	0.0143918	0.00847831	0.0896051	0.00146121	0.00889759	0.869554	0.0217661
rs2421016	PLEKHA1	0.0206544	0.00555738	0.000202118	0.0138926	0.00599426	0.0204718	0.0195325	0.00792662	0.0137332	0.0035145	0.00832383	0.672863	0.000124483
rs2473248	WNT4-ZBTB40	0.0236852	0.00868408	0.00638487	0.00313649	0.0094072	0.738823	0.0309582	0.0123953	0.0125046	-0.0126552	0.0130531	0.332287	0.0171031
rs28510415	PTCH1	0.0682881	0.00955619	9.03167e-13	0.0400877	0.0103511	0.000107714	0.0653798	0.0136473	1.66203e-06	0.00713164	0.0143698	0.619687	3.98865e-14
rs28530618	C20orf203	0.0234596	0.00558747	2.68925e-05	0.000683321	0.00602552	0.90971	0.029563	0.00797107	0.00020826	-0.0130111	0.00836917	0.120031	0.000178133
rs2854355	RB1	0.0202994	0.0064426	0.00162892	0.0122613	0.00696798	0.0784713	0.0222158	0.00919537	0.0156929	-0.00109832	0.00967333	0.909602	0.00191156
rs35261542	CDKAL1	0.0424739	0.00633046	1.96968e-11	0.00331897	0.00684745	0.62789	0.0563205	0.00903419	4.54254e-10	-0.0247814	0.00950425	0.00912308	2.51303e-11
rs3753639	ZBTB7B	0.020259	0.00654873	0.00197848	0.0120945	0.00705132	0.0863131	0.0175253	0.0093411	0.0606351	0.0036421	0.00979804	0.710103	0.00441323
rs6016377	MAFB	0.0169199	0.00576829	0.00335533	0.000531479	0.00620864	0.931782	0.0238148	0.00822806	0.00379962	-0.0120391	0.00862865	0.16294	0.00749566
rs6040076	JAG1	0.0272212	0.00563178	1.3446e-06	0.0147096	0.00606555	0.0153072	0.0265923	0.00803185	0.00093012	0.00120249	0.00842634	0.886522	1.42848e-06
rs61154119	ACTL9	0.0241715	0.00769114	0.00167432	0.0464639	0.00830894	2.25482e-08	0.000552585	0.0109764	0.959849	0.0464204	0.0115381	5.74093e-05	5.642e-09
rs61830764	DTL	0.0133939	0.00588123	0.0227656	-0.00591071	0.00637221	0.353631	0.0232014	0.00839986	0.00574275	-0.0182113	0.00884622	0.0395277	0.022036
rs61862780	HHEX-IDE	0.0262556	0.00558804	2.62571e-06	-0.0041607	0.00601494	0.489111	0.0386099	0.00796785	1.26161e-06	-0.0239284	0.00835607	0.00418859	3.96023e-06
rs62466330	MLXIPL	0.0492414	0.010961	7.05364e-06	0.00280689	0.0118508	0.812772	0.0629895	0.0156474	5.68425e-05	-0.0290104	0.0164567	0.0779288	4.78378e-05
rs6537307	HHIP	0.0296178	0.00558362	1.13411e-07	0.018288	0.006028	0.00241574	0.0263207	0.00796843	0.000956123	0.00611836	0.00837275	0.464934	2.87286e-08
rs6959887	TBX20	0.0133804	0.00572345	0.0193998	0.00664248	0.00619948	0.283969	0.0133917	0.00817443	0.101372	0.000448605	0.00860728	0.958434	0.0389501
rs6989280	TRIB1	0.0147469	0.00636988	0.0206104	0.0194155	0.00685391	0.00461647	0.00570129	0.00908312	0.530214	0.0172252	0.00952361	0.0705008	0.00205692
rs700059	STRBP	0.0373828	0.0080598	3.52177e-06	0.0178564	0.00869815	0.0400877	0.0392271	0.0114938	0.000642751	-0.00163726	0.0120743	0.892138	3.3385e-06
rs7076938	ADRB1	0.0268932	0.00632471	2.12077e-05	0.0179999	0.00679665	0.00809099	0.0217048	0.00901561	0.0160635	0.00951956	0.00944454	0.313482	5.93869e-06
rs72480273	FCGR2B	0.0363161	0.00728432	6.19549e-07	0.00915078	0.00782351	0.242146	0.0426137	0.0103829	4.05657e-05	-0.0128761	0.0108733	0.236337	3.42261e-06
rs72851023	INS-IGF2	0.0414121	0.0107771	0.000121862	0.00833201	0.0116869	0.475888	0.0497379	0.015393	0.0012327	-0.0181432	0.01622	0.263324	0.000742688
rs7402982	IGF1R	0.0226954	0.00572395	7.34811e-05	0.0131198	0.00616159	0.0332346	0.0225531	0.00816323	0.00573128	0.00116091	0.00856117	0.892137	7.80119e-05
rs74233809	NT5C2	0.0351472	0.010344	0.000679616	0.0127725	0.0112821	0.257597	0.0346619	0.0147914	0.0191102	-0.00262472	0.0156451	0.866767	0.00340885
rs7575873	ATAD2B	0.0355422	0.00829675	1.8393e-05	-0.00133447	0.00890772	0.880914	0.0459089	0.0118253	0.000103491	-0.022374	0.0123825	0.0707773	0.000128695
rs7729301	EBF1	0.025344	0.00632862	6.21771e-05	0.0420474	0.00681956	7.06514e-10	0.00619952	0.00902728	0.492238	0.0383609	0.00947381	5.14028e-05	2.98252e-11
rs7742369	HMGA1	0.026901	0.00727395	0.00021725	0.0223223	0.00785527	0.00448904	0.0210584	0.0103773	0.0424297	0.0118855	0.010906	0.275795	4.86179e-05
rs7847628	PHF19	0.0185887	0.00596333	0.0018268	0.0107252	0.00643966	0.095819	0.0169689	0.00850885	0.0461237	0.0029421	0.00894186	0.742137	0.0029095
rs7964361	IGF1	0.0396863	0.00987174	5.82168e-05	0.0120163	0.0106399	0.258747	0.0460521	0.0140858	0.00107774	-0.0108973	0.014784	0.461061	0.000155966
rs798489	GNA12	0.0274756	0.00628317	1.22804e-05	0.0182827	0.00677889	0.00699872	0.0239789	0.00896639	0.00748843	0.00726101	0.00941711	0.440681	3.7256e-06
rs854037	5q11.2	0.0148013	0.00719906	0.0397864	0.0153388	0.00773078	0.0472477	0.0105034	0.0102581	0.30588	0.00996516	0.0107418	0.353563	0.0215599
rs925098	LCORL	0.0304813	0.00630135	1.31945e-06	0.0181942	0.0067712	0.00721184	0.0315196	0.00898177	0.000449307	0.0013597	0.00940907	0.885098	2.86044e-07
rs9379832	HIST1H2BE	0.0193138	0.00645063	0.00275364	0.00941395	0.00696011	0.176202	0.0185706	0.00920344	0.0436128	0.000659507	0.00966691	0.945608	0.00720847
